# Supplementary material for: An Australian collector's authority file, 1973–2020
Source: Biodivers Data J. 2021 Jul 28;9:e70463. doi: 10.3897/BDJ.9.e70463 (PMC8338919; doi:10.3897/BDJ.9.e70463)
Supplement: Supplementary material 1 — Collecting events [file bdj-09-e70463-s001.txt]

eventID	country	countryCode	stateProvince	verbatimLocality	decimalLatitude	decimalLongitude	coordinateUncertaintyInMeters	geodeticDatum	coordinatePrecision	verbatimCoordinates	verbatimSRS	verbatimCoordinateSystem	georeferenceSources	georeferencedBy	georeferenceRemarks	minimumElevationInMeters	maximumElevationInMeters	eventDate	year	month	day	recordedBy	eventRemarks	locationRemarks	samplingProtocol	fieldNumber
REM-event-0001	Australia	AU	Tasmania	Savage River area	-41.5090	145.2132	1000	WGS84	0.0001				LISTmap (Land Information Services Tasmania online mapper)	Mesibov, Robert				1973-07-07	1973	07	07	Mesibov, Robert			hand-sampling
REM-event-0002	Australia	AU	Tasmania	Savage River area	-41.5090	145.2132	1000	WGS84	0.0001				LISTmap (Land Information Services Tasmania online mapper)	Mesibov, Robert				1973-07-17	1973	07	17	Mesibov, Robert			hand-sampling
REM-event-0003	Australia	AU	Tasmania	Savage River area	-41.5090	145.2132	1000	WGS84	0.0001				LISTmap (Land Information Services Tasmania online mapper)	Mesibov, Robert				1973-07-22	1973	07	22	Mesibov, Robert			hand-sampling
REM-event-0004	Australia	AU	Tasmania	Savage River area	-41.5090	145.2132	1000	WGS84	0.0001				LISTmap (Land Information Services Tasmania online mapper)	Mesibov, Robert				1973-07-25	1973	07	25	Mesibov, Robert			hand-sampling
REM-event-0005	Australia	AU	Tasmania	Savage River area	-41.5090	145.2132	1000	WGS84	0.0001				LISTmap (Land Information Services Tasmania online mapper)	Mesibov, Robert				1973-07-29	1973	07	29	Mesibov, Robert			hand-sampling
REM-event-0006	Australia	AU	Tasmania	Savage River area	-41.5250	145.2190	500	WGS84	0.0001				LISTmap (Land Information Services Tasmania online mapper)	Mesibov, Robert				1973-08-05	1973	08	05	Mesibov, Robert	original labels in Tasmanian Museum and Art Gallery have "74" (1974), but this is an error for "73"	near track to Whyte River from Corinna Road	hand-sampling
REM-event-0007	Australia	AU	Tasmania	Savage River area	-41.5090	145.2132	1000	WGS84	0.0001				LISTmap (Land Information Services Tasmania online mapper)	Mesibov, Robert				1973-08-06	1973	08	06	Mesibov, Robert	original labels in Tasmanian Museum and Art Gallery have "74" (1974), but this is an error for "73"		hand-sampling
REM-event-0008	Australia	AU	Tasmania	Savage River area	-41.5090	145.2132	1000	WGS84	0.0001				LISTmap (Land Information Services Tasmania online mapper)	Mesibov, Robert				1973-08-07	1973	08	07	Mesibov, Robert	original labels in Tasmanian Museum and Art Gallery have "74" (1974), but this is an error for "73"		hand-sampling
REM-event-0009	Australia	AU	Tasmania	Savage River area	-41.5090	145.2132	1000	WGS84	0.0001				LISTmap (Land Information Services Tasmania online mapper)	Mesibov, Robert				1973-08-09	1973	08	09	Mesibov, Robert	original labels in Tasmanian Museum and Art Gallery have "74" (1974), but this is an error for "73"		hand-sampling
REM-event-0010	Australia	AU	Tasmania	Savage River area	-41.5090	145.2132	1000	WGS84	0.0001				LISTmap (Land Information Services Tasmania online mapper)	Mesibov, Robert				1973-08-10	1973	08	10	Mesibov, Robert			hand-sampling
REM-event-0011	Australia	AU	Tasmania	Savage River area	-41.5090	145.2132	1000	WGS84	0.0001				LISTmap (Land Information Services Tasmania online mapper)	Mesibov, Robert				1973-08-12	1973	08	12	Mesibov, Robert			hand-sampling
REM-event-0012	Australia	AU	Tasmania	Savage River area	-41.5090	145.2132	1000	WGS84	0.0001				LISTmap (Land Information Services Tasmania online mapper)	Mesibov, Robert				1973-09-05	1973	09	05	Mesibov, Robert			hand-sampling
REM-event-0013	Australia	AU	Tasmania	Savage River area	-41.5090	145.2132	1000	WGS84	0.0001				LISTmap (Land Information Services Tasmania online mapper)	Mesibov, Robert				1973-09-06	1973	09	06	Mesibov, Robert			hand-sampling
REM-event-0014	Australia	AU	Tasmania	Savage River area	-41.5090	145.2132	1000	WGS84	0.0001				LISTmap (Land Information Services Tasmania online mapper)	Mesibov, Robert				1973-09-16	1973	09	16	Mesibov, Robert			hand-sampling
REM-event-0015	Australia	AU	Tasmania	Savage River area	-41.5090	145.2132	1000	WGS84	0.0001				LISTmap (Land Information Services Tasmania online mapper)	Mesibov, Robert				1973-09-21	1973	09	21	Mesibov, Robert			hand-sampling
REM-event-0016	Australia	AU	Tasmania	Savage River area	-41.5090	145.2132	1000	WGS84	0.0001				LISTmap (Land Information Services Tasmania online mapper)	Mesibov, Robert				1973-09-22	1973	09	22	Mesibov, Robert			hand-sampling
REM-event-0017	Australia	AU	Tasmania	Savage River area	-41.5090	145.2132	1000	WGS84	0.0001				LISTmap (Land Information Services Tasmania online mapper)	Mesibov, Robert				1973-09-23	1973	09	23	Mesibov, Robert			hand-sampling
REM-event-0018	Australia	AU	Tasmania	Savage River area	-41.5090	145.2132	1000	WGS84	0.0001				LISTmap (Land Information Services Tasmania online mapper)	Mesibov, Robert				1973-09-25	1973	09	25	Mesibov, Robert			hand-sampling
REM-event-0019	Australia	AU	Tasmania	Savage River area	-41.5250	145.2190	500	WGS84	0.0001				LISTmap (Land Information Services Tasmania online mapper)	Mesibov, Robert				1973-10-06	1973	10	06	Mesibov, Robert		near track to Whyte River from Corinna Road	hand-sampling
REM-event-0020	Australia	AU	Tasmania	Savage River area	-41.5090	145.2132	1000	WGS84	0.0001				LISTmap (Land Information Services Tasmania online mapper)	Mesibov, Robert				1973-10-08	1973	10	08	Mesibov, Robert			hand-sampling
REM-event-0021	Australia	AU	Tasmania	Savage River area	-41.5090	145.2132	1000	WGS84	0.0001				LISTmap (Land Information Services Tasmania online mapper)	Mesibov, Robert				1973-10-22	1973	10	22	Mesibov, Robert			hand-sampling
REM-event-0022	Australia	AU	Tasmania	Savage River area	-41.5090	145.2132	1000	WGS84	0.0001				LISTmap (Land Information Services Tasmania online mapper)	Mesibov, Robert				1973-10-29	1973	10	29	Mesibov, Robert			hand-sampling
REM-event-0023	Australia	AU	Tasmania	Savage River area	-41.5090	145.2132	1000	WGS84	0.0001				LISTmap (Land Information Services Tasmania online mapper)	Mesibov, Robert				1973-11-27	1973	11	27	Mesibov, Robert			hand-sampling
REM-event-0024	Australia	AU	Tasmania	Savage River area	-41.5090	145.2132	1000	WGS84	0.0001				LISTmap (Land Information Services Tasmania online mapper)	Mesibov, Robert				1973-11-29	1973	11	29	Mesibov, Robert			hand-sampling
REM-event-0025	Australia	AU	Tasmania	Savage River area	-41.5090	145.2132	1000	WGS84	0.0001				LISTmap (Land Information Services Tasmania online mapper)	Mesibov, Robert				1973-12-08	1973	12	08	Mesibov, Robert			hand-sampling
REM-event-0026	Australia	AU	Tasmania	Savage River area	-41.5090	145.2132	1000	WGS84	0.0001				LISTmap (Land Information Services Tasmania online mapper)	Mesibov, Robert				1973-12-12	1973	12	12	Mesibov, Robert			hand-sampling
REM-event-0027	Australia	AU	Tasmania	Savage River area	-41.5250	145.2190	500	WGS84	0.0001				LISTmap (Land Information Services Tasmania online mapper)	Mesibov, Robert				1973-12-18	1973	12	18	Mesibov, Robert		near track to Whyte River from Corinna Road	hand-sampling
REM-event-0028	Australia	AU	Tasmania	Savage River area	-41.5090	145.2132	1000	WGS84	0.0001				LISTmap (Land Information Services Tasmania online mapper)	Mesibov, Robert				1974-01-13	1974	01	13	Mesibov, Robert			hand-sampling
REM-event-0029	Australia	AU	Tasmania	Tinderbox	-43.0575	147.3292	500	WGS84	0.0001				Tasmanian Museum and Art Gallery records | LISTmap (Land Information Services Tasmania online mapper)	Mesibov, Robert				1974-05-29	1974	05	29	Penprase, J. Robert | Mesibov, Robert			hand-sampling
REM-event-0030	Australia	AU	Tasmania	Franklin	-43.0828	146.9992	250	WGS84	0.0001				LISTmap (Land Information Services Tasmania online mapper)	Mesibov, Robert				1974-06-08	1974	06	08	Mesibov, Robert			hand-sampling
REM-event-0031	Australia	AU	Tasmania	Franklin	-43.0828	146.9992	250	WGS84	0.0001				LISTmap (Land Information Services Tasmania online mapper)	Mesibov, Robert				1974-06-09	1974	06	09	Mesibov, Robert			hand-sampling
REM-event-0032	Australia	AU	Tasmania	Mt Nelson - 657 Mt Nelson Road	-42.9255	147.3395	25	WGS84	0.0001				LISTmap (Land Information Services Tasmania online mapper)	Mesibov, Robert		320	320	1974-06-15	1974	06	15	Mesibov, Robert			hand-sampling
REM-event-0033	Australia	AU	Tasmania	Lindisfarne	-42.8439	147.3464	500	WGS84	0.0001				Google Earth	Mesibov, Robert				1974-06-30	1974	06	30	Mesibov, Robert			hand-sampling
REM-event-0034	Australia	AU	Tasmania	Porter Hill	-42.9267	147.3581	200	WGS84	0.0001				Google Earth	Mesibov, Robert				1974-07-28	1974	07	28	Mesibov, Robert			hand-sampling
REM-event-0035	Australia	AU	Tasmania	Gray	-41.6216	148.2209	1000	WGS84	0.0001				LISTmap (Land Information Services Tasmania online mapper)	Mesibov, Robert				1974-08-13	1974	08	13	Mesibov, Robert			hand-sampling
REM-event-0036	Australia	AU	Tasmania	439 Sandy Bay Road	-42.9052	147.3381	25	WGS84	0.0001				LISTmap (Land Information Services Tasmania online mapper)	Mesibov, Robert		10	10	1975-03-08	1975	03	08	Mesibov, Robert		near house in built-up area	hand-sampling
REM-event-0037	Australia	AU	Tasmania	Mt Nelson - 657 Mt Nelson Road	-42.9255	147.3395	25	WGS84	0.0001				LISTmap (Land Information Services Tasmania online mapper)	Mesibov, Robert		320	320	1975-03-26	1975	03	26	Mesibov, Robert			hand-sampling
REM-event-0038	Australia	AU	Tasmania	Hellyer Gorge State Reserve	-41.2736	145.6150	250	WGS84	0.0001	8015 837297 (55G 383700 5429700)	AGD66	UTM	1:100K Tasmanian government map | LISTmap (Land Information Services Tasmania online mapper)	Mesibov, Robert		260	260	1975-08-25	1975	08	25	Mesibov, Robert			hand-sampling	BL24
REM-event-0039	Australia	AU	Tasmania	Blackwell Road E of Hellyer River	-41.2203	145.5514	1000	WGS84	0.0001	8015 796358 (55G 379600 5435800)	AGD66	UTM	1:100K Tasmanian government map | LISTmap (Land Information Services Tasmania online mapper)	Mesibov, Robert				1975-08-26	1975	08	26	Mesibov, Robert			hand-sampling	BL47 | BL48 | BL49
REM-event-0040	Australia	AU	Tasmania	Blackwell Road W of Hellyer River	-41.2281	145.5503	500	WGS84	0.0001	8015 778351 (55G 377800 5435100)	AGD66	UTM	1:100K Tasmanian government map | LISTmap (Land Information Services Tasmania online mapper)	Mesibov, Robert				1975-08-26	1975	08	26	Mesibov, Robert			hand-sampling	BL50 | BL51 | BL52 | BL53 | BL54 | BL55 | BL56 | BL57
REM-event-0041	Australia	AU	Tasmania	Deep Gully Creek	-41.4256	145.5953	250	WGS84	0.0001				Google Earth	Mesibov, Robert				1975-08-27	1975	08	27	Mesibov, Robert			hand-sampling
REM-event-0042	Australia	AU	Tasmania	Wandle River	-41.3594	145.5833	250	WGS84	0.0001	8015 812197 (55G 381200 5419700)	AGD66	UTM	1:100K Tasmanian government map | Google Earth	Mesibov, Robert		580	580	1975-08-27	1975	08	27	Mesibov, Robert			hand-sampling	BL58 | BL59 | BL60 | BL61 | BL62 | BL63 | BL64
REM-event-0043	Australia	AU	Tasmania	EZ road to Magnet	-41.4486	145.4400	1000	WGS84	0.0001	7915 692098 (55G 369200 5409800)	AGD66	UTM	1:100K Tasmanian government map | Google Earth	Mesibov, Robert		620	620	1975-08-28	1975	08	28	Mesibov, Robert			hand-sampling	BL77 | BL78 | BL79 | BL80
REM-event-0044	Australia	AU	Tasmania	Mt Nelson - 657 Mt Nelson Road	-42.9255	147.3395	100	WGS84	0.0001				LISTmap (Land Information Services Tasmania online mapper)	Mesibov, Robert		320	320	1975-08-31	1975	08	31	Mesibov, Robert		Joan Woodberry's house	hand-sampling	BL92 | BL93 | BL94 | BL95 | BL96 | BL97 | BL98
REM-event-0045	Australia	AU	Tasmania	Summerleas Road at Fawcett Rivulet	-42.9575	147.2697	250	WGS84	0.0001	8312 215435 (55G 521500 5243500)	AGD66	UTM	1:100K Tasmanian government map | Google Earth	Mesibov, Robert		180	180	1975-09-07	1975	09	07	Mesibov, Robert		Picket Hill above Broom Cottage	hand-sampling	BL102 | BL103 | BL104 | BL105 | BL106
REM-event-0046	Australia	AU	Tasmania	Arve Loop - E flank of Loop Hill	-43.1375	146.7581	500	WGS84	0.0001				LISTmap (Land Information Services Tasmania online mapper)	Mesibov, Robert		350	350	1975-09-11	1975	09	11	Mesibov, Robert			hand-sampling	BL109 | BL110 | BL111 | BL112 | BL113
REM-event-0047	Australia	AU	Tasmania	South Sister	-41.5344	148.1753	250	WGS84	0.0001	8514 976012 (55G 597600 5401200)	AGD66	UTM	1:100K Tasmanian government map | Google Earth	Mesibov, Robert		660	830	1975-09-27	1975	09	27	Mesibov, Robert		along road to summit and at summit	hand-sampling	BL119 | BL120 | BL121 | BL122 | BL123 | BL124 | BL125
REM-event-0048	Australia	AU	Tasmania	St Marys	-41.6022	148.2050	1000	WGS84	0.0001				LISTmap (Land Information Services Tasmania online mapper)	Mesibov, Robert				1975-09-28	1975	09	28	Mesibov, Robert		near town	hand-sampling
REM-event-0049	Australia	AU	Tasmania	Elephant Pass	-41.6567	148.2433	250	WGS84	0.0001	8514 034874 (55G 603400 5387400)	AGD66	UTM	1:100K Tasmanian government map | Google Earth	Mesibov, Robert		220	220	1975-10-03	1975	10	03	Mesibov, Robert		at Devils Elbow	hand-sampling	BL129
REM-event-0050	Australia	AU	Tasmania	Falmouth	-41.5069	148.2714	500	WGS84	0.0001				Google Earth	Mesibov, Robert				1975-10-03	1975	10	03	Mesibov, Robert			hand-sampling
REM-event-0051	Australia	AU	Tasmania	Mt Nicholas	-41.5582	148.1106	500	WGS84	0.0001	8514 925985 (55G 592500 5398500)	AGD66	UTM	1:100K Tasmanian government map | LISTmap (Land Information Services Tasmania online mapper)	Mesibov, Robert		400	400	1975-10-11	1975	10	11	Mesibov, Robert			hand-sampling	BL132 | BL133
REM-event-0052	Australia	AU	Tasmania	Cheeseberry Hill	-41.5411	148.1894	250	WGS84	0.0001	8514 991003 (55G 599100 5400300)	AGD66	UTM	1:100K Tasmanian government map | Google Earth	Mesibov, Robert		580	580	1975-10-25	1975	10	25	Mesibov, Robert			hand-sampling	BL152
REM-event-0053	Australia	AU	Tasmania	South Sister	-41.5344	148.1753	250	WGS84	0.0001	8514 976012 (55G 597600 5401200)	AGD66	UTM	1:100K Tasmanian government map | Google Earth	Mesibov, Robert		660	830	1975-10-25	1975	10	25	Mesibov, Robert		along road to summit and at summit	hand-sampling	BL144 | BL145 | BL146 | BL147 | BL148 | BL149 | BL150 | BL151
REM-event-0054	Australia	AU	Tasmania	near Entrance Cave (= Mystery Creek Cave) - Lune River	-43.4619	146.8481	500	WGS84	0.0001				LISTmap (Land Information Services Tasmania online mapper)	Mesibov, Robert				1976-01-02	1976	01	02	Mesibov, Robert			hand-sampling
REM-event-0055	Australia	AU	Tasmania	Stephens Rivulet	-41.1086	144.9592	100	WGS84	0.0001	7815 284466 (55G 328400 5446600)	AGD66	UTM	1:100K Tasmanian government map | LISTmap (Land Information Services Tasmania online mapper)	Mesibov, Robert		40	40	1976-02-04	1976	02	04	Mesibov, Robert		on "Kanunnah baseline" for forestry assessment	hand-sampling	R10-R19
REM-event-0056	Australia	AU	Tasmania	Watsons Bend - Smithton	-40.8453	145.0911	250	WGS84	0.0001				Google Earth	Mesibov, Robert				1976-05-23	1976	05	23	Mesibov, Robert			hand-sampling
REM-event-0057	Australia	AU	Tasmania	Julius River - near camp on Sumac Spur 1	-41.1511	145.0195	1000	WGS84	0.0001				LISTmap (Land Information Services Tasmania online mapper)	Mesibov, Robert				1976-06-01	1976	06	01	Mesibov, Robert			hand-sampling
REM-event-0058	Australia	AU	Tasmania	Julius River	-41.1495	145.0314	500	WGS84	0.0001	7915 347426 (55G 334700 5442600)	AGD66	UTM	1:100K Tasmanian government map | LISTmap (Land Information Services Tasmania online mapper)	Mesibov, Robert		90	110	1976-06-02	1976	06	02	Mesibov, Robert		E bank of river	hand-sampling	R57
REM-event-0059	Australia	AU	Tasmania	Julius River	-41.1539	145.0156	200	WGS84	0.0001	7915 333422 (55G 333300 5442200)	AGD66	UTM	1:100K Tasmanian government map | Google Earth	Mesibov, Robert		180	180	1976-06-03	1976	06	03	Mesibov, Robert		on low hill between two minor creeks	hand-sampling	R77-R79
REM-event-0060	Australia	AU	Tasmania	Julius River	-41.1495	145.0314	500	WGS84	0.0001	7915 347426 (55G 334700 5442600)	AGD66	UTM	1:100K Tasmanian government map | LISTmap (Land Information Services Tasmania online mapper)	Mesibov, Robert		90	110	1976-06-04	1976	06	04	Mesibov, Robert		W bank of river	hand-sampling	R83
REM-event-0061	Australia	AU	Tasmania	Julius River	-41.1550	145.0292	100	WGS84	0.0001	7915 345418 (55G 334500 5441800)	AGD66	UTM	1:100K Tasmanian government map | Google Earth	Mesibov, Robert		120	120	1976-06-05	1976	06	05	Mesibov, Robert		along creek SE from Julius River bridge	hand-sampling	R91+R92+R97+R101
REM-event-0062	Australia	AU	Tasmania	Julius River	-41.1431	145.0317	250	WGS84	0.0001	7915 347433 (55G 334700 5443300)	AGD66	UTM	1:100K Tasmanian government map | Google Earth	Mesibov, Robert		120	120	1976-06-06	1976	06	06	Mesibov, Robert		near Julius River submergence	hand-sampling	R107
REM-event-0063	Australia	AU	Tasmania	Julius River area	-41.1539	145.0156	200	WGS84	0.0001	7915 333422 (55G 333300 5442200)	AGD66	UTM	1:100K Tasmanian government map | Google Earth	Mesibov, Robert		180	180	1976-06-07	1976	06	07	Mesibov, Robert			hand-sampling
REM-event-0064	Australia	AU	Tasmania	Julius River	-41.1431	145.0317	250	WGS84	0.0001	7915 347433 (55G 334700 5443300)	AGD66	UTM	1:100K Tasmanian government map | Google Earth	Mesibov, Robert		120	120	1976-07-11	1976	07	11	Mesibov, Robert		near Julius River submergence	hand-sampling	R122-R125
REM-event-0065	Australia	AU	Tasmania	Smithton	-40.8369	145.1158	250	WGS84	0.0001	7916 408775 (55G 340800 5477500)	AGD66	UTM	1:100K Tasmanian government map | Google Earth	Mesibov, Robert		10	20	1976-07-17	1976	07	17	Mesibov, Robert		behind high school	hand-sampling	S4-S7
REM-event-0066	Australia	AU	Tasmania	Julius River	-41.1431	145.0317	250	WGS84	0.0001	7915 347433 (55G 334700 5443300)	AGD66	UTM	1:100K Tasmanian government map | Google Earth	Mesibov, Robert		120	120	1976-08-22	1976	08	22	Mesibov, Robert		near Julius River submergence	hand-sampling	R157-R163
REM-event-0067	Australia	AU	Tasmania	Ekberg Creek	-41.0911	144.9892	500	WGS84	0.0001				LISTmap (Land Information Services Tasmania online mapper)	Mesibov, Robert				1976-10-01	1976	10	01	Mesibov, Robert			hand-sampling
REM-event-0068	Australia	AU	Tasmania	Dismal Swamp	-40.9503	144.8236	250	WGS84	0.0001	7816 167643 (55G 316700 5464300)	AGD66	UTM	1:100K Tasmanian government map | Google Earth	Mesibov, Robert		50	50	1976-10-24	1976	10	24	Mesibov, Robert		W end of nature trail	hand-sampling	R180
REM-event-0069	Australia	AU	Tasmania	on "Woolnorth" property	-40.7781	144.8564	2000	WGS84	0.0001	7816 190835 (55G 319000 5483500)	AGD66	UTM	1:100K Tasmanian government map | Google Earth	Mesibov, Robert		10	20	1976-11-07	1976	11	07	Mesibov, Robert		location uncertain - Harcus Plain?	hand-sampling	S11
REM-event-0070	Australia	AU	Tasmania	Christmas Hills	-41.0061	144.9903	250	WGS84	0.0001	7815 308586 (55G 330800 5458600)	AGD66	UTM	1:100K Tasmanian government map | Google Earth	Mesibov, Robert		100	100	1976-12-24	1976	12	24	Mesibov, Robert	date correct?		hand-sampling	R198
REM-event-0071	Australia	AU	Tasmania	Holder Spur 7	-41.0972	145.2544	500	WGS84	0.0001	7915 533488 (55G 353300 5448800)	AGD66	UTM	1:100K Tasmanian government map | Google Earth	Mesibov, Robert		200	200	1976-12-24	1976	12	24	Mesibov, Robert		site of April 1976 regeneration burn	hand-sampling	R187-R191
REM-event-0072	Australia	AU	Tasmania	Magnet Range	-41.4297	145.4597	250	WGS84	0.0001	7915 712122 (55G 371200 5412200)	AGD66	UTM	1:100K Tasmanian government map | LISTmap (Land Information Services Tasmania online mapper)	Mesibov, Robert		620	620	1977-01-08	1977	01	08	Mesibov, Robert		on ridgetop along Anglo-Australia's 1800m W survey line	hand-sampling	R207-R209
REM-event-0073	Australia	AU	Tasmania	Magnet	-41.4272	145.4647	250	WGS84	0.0001	7915 716125 (55G 371600 5412500)	AGD66	UTM	1:100K Tasmanian government map | Google Earth	Mesibov, Robert		620	620	1977-01-09	1977	01	09	Mesibov, Robert		at 1360 m on Anglo-Australia's 1400m W survey line	hand-sampling	R217+R218
REM-event-0074	Australia	AU	Tasmania	Luina - W of town	-41.4667	145.3575	500	WGS84	0.0001				Google Earth	Mesibov, Robert				1977-01-10	1977	01	10	Mesibov, Robert			hand-sampling
REM-event-0075	Australia	AU	Tasmania	Magnet	-41.4486	145.4400	250	WGS84	0.0001	7915 692098 (55G 369200 5409800)	AGD66	UTM	1:100K Tasmanian government map | Google Earth	Mesibov, Robert		620	620	1977-01-10	1977	01	10	Mesibov, Robert			hand-sampling	R227-R230
REM-event-0076	Australia	AU	Tasmania	Dismal Swamp	-40.9531	144.8269	250	WGS84	0.0001	7816 170640 (55G 317000 5464000)	AGD66	UTM	1:100K Tasmanian government map | Google Earth	Mesibov, Robert		50	50	1977-02-26	1977	02	26	Mesibov, Robert | Kethley, John		along nature trail	hand-sampling	R243-R245
REM-event-0077	Australia	AU	Tasmania	Christmas Hills	-41.0061	144.9903	250	WGS84	0.0001	7815 308586 (55G 330800 5458600)	AGD66	UTM	1:100K Tasmanian government map | Google Earth	Mesibov, Robert		100	100	1977-02-27	1977	02	27	Mesibov, Robert | Kethley, John			hand-sampling	R246+R247
REM-event-0078	Australia	AU	Tasmania	Savage River Pipeline Road - 10-mile peg	-41.3756	145.2331	500	WGS84	0.0001				Daniel Lester advice | Google Earth	Mesibov, Robert		450	450	1977-03-05	1977	03	05	Mesibov, Robert | Kethley, John			hand-sampling	R263+R264
REM-event-0079	Australia	AU	Tasmania	Savage River Pipeline Road - 22-mile peg	-41.2425	145.3342	250	WGS84	0.0001	7915 603328 (55G 360300 5432800)	AGD66	UTM	1:100K Tasmanian government map | Google Earth	Mesibov, Robert		450	450	1977-03-05	1977	03	05	Mesibov, Robert | Kethley, John			hand-sampling	R260+R261
REM-event-0080	Australia	AU	Tasmania	Savage River Pipeline Road - Rapid River	-41.2669	145.3322	250	WGS84	0.0001	CP 602 301 (55G 360200 5330100)	AGD66	UTM	1:100K Tasmanian government map | Google Earth	Mesibov, Robert		420	420	1977-03-05	1977	03	05	Mesibov, Robert | Kethley, John			hand-sampling	R270-R272
REM-event-0081	Australia	AU	Tasmania	Salmon River Road	-41.0456	144.8994	250	WGS84	0.0001				1:100K Tasmanian government map | Google Earth	Mesibov, Robert		100	100	1977-06-02	1977	06	02	Mesibov, Robert			hand-sampling	R277-R283
REM-event-0082	Australia	AU	Tasmania	Fingerpost area	-41.4303	145.5997	500	WGS84	0.0001				Google Earth	Mesibov, Robert				1977-06-09	1977	06	09	Mesibov, Robert			hand-sampling
REM-event-0083	Australia	AU	Tasmania	Cuba Mill	-40.8258	145.0228	250	WGS84	0.0001				Google Earth	Mesibov, Robert		40	40	1977-07-09	1977	07	09	Mesibov, Robert			hand-sampling	R367+R368
REM-event-0084	Australia	AU	Tasmania	Roger River State Reserve	-41.0592	145.0164	250	WGS84	0.0001	7915 333524 (55G 333300 5452400)	AGD66	UTM	1:100K Tasmanian government map | Google Earth	Mesibov, Robert		60	60	1977-09-15	1977	09	15	Mesibov, Robert			hand-sampling	R372-R376
REM-event-0085	Australia	AU	Tasmania	Stephens Rivulet	-41.1086	144.9592	100	WGS84	0.0001	7815 285472 (55G 328500 5447200)	AGD66	UTM	1:100K Tasmanian government map | Google Earth	Mesibov, Robert		40	40	1978-04-25	1978	04	25	Mesibov, Robert			hand-sampling	R385
REM-event-0086	Australia	AU	Tasmania	Rabalga Track	-41.0842	145.3764	2000	WGS84	0.0001				LISTmap (Land Information Services Tasmania online mapper)	Mesibov, Robert				1978-05-20	1978	05	20	Mesibov, Robert		close to road	hand-sampling
REM-event-0087	Australia	AU	Tasmania	Pieman Road	-41.7292	145.4864	500	WGS84	0.0001	7914 740790 (55G 374000 5379000)	AGD66	UTM	1:100K Tasmanian government map | LISTmap (Land Information Services Tasmania online mapper)	Mesibov, Robert		180	180	1978-09-14	1978	09	14	Mesibov, Robert		7914 733790 to 750790	hand-sampling	R398+R399
REM-event-0088	Australia	AU	Tasmania	on "Nant" property - Bothwell	-42.3497	147.0183	250	WGS84	0.0001	8313 014112 (55G 501400 5311200)	AGD66	UTM	1:100K Tasmanian government map | Google Earth	Mesibov, Robert		350	350	1978-09-16	1978	09	16	Mesibov, Robert		in sheep paddock	hand-sampling	R416-R421
REM-event-0089	Australia	AU	Tasmania	Waddamana Road	-42.1533	146.7714	250	WGS84	0.0001				LISTmap (Land Information Services Tasmania online mapper)	Mesibov, Robert				1978-09-16	1978	09	16	Mesibov, Robert			hand-sampling
REM-event-0090	Australia	AU	Tasmania	Mt Nicholas	-41.5581	148.1167	250	WGS84	0.0001	8514 930985 (55G 593000 5398500)	AGD66	UTM	1:100K Tasmanian government map | Google Earth	Mesibov, Robert		400	400	1978-09-19	1978	09	19	Mesibov, Robert		on abandoned tramway	hand-sampling	R428
REM-event-0091	Australia	AU	Tasmania	Mt Nicholas	-41.5583	148.0925	250	WGS84	0.0001	8514 910985 (55G 591000 5398500)	AGD66	UTM	1:100K Tasmanian government map | Google Earth	Mesibov, Robert		400	400	1978-09-19	1978	09	19	Mesibov, Robert		N of road	hand-sampling	R427
REM-event-0092	Australia	AU	Tasmania	South Sister	-41.5344	148.1753	500	WGS84	0.0001				Google Earth	Mesibov, Robert		680	830	1978-09-19	1978	09	19	Mesibov, Robert		along road from 700m SE of summit to summit	hand-sampling	R425+R426
REM-event-0093	Australia	AU	Tasmania	Eldridge Road	-41.0014	144.9528	250	WGS84	0.0001	7815 277589 (55G 327700 5458900)	AGD66	UTM	1:100K Tasmanian government map | LISTmap (Land Information Services Tasmania online mapper)	Mesibov, Robert		30	30	1979-07-15	1979	07	15	Mesibov, Robert		edge of blackwood swamp forest	hand-sampling	R439-R445
REM-event-0094	Australia	AU	Tasmania	Plains Creek	-40.9161	145.0231	250	WGS84	0.0001	7916 334685 (55G 333400 5468500)	AGD66	UTM	1:100K Tasmanian government map	Mesibov, Robert		20	40	1982-09-21	1982	09	21	Mesibov, Robert		Forestry Commission plot RP529/9399	hand-sampling	N1+N2
REM-event-0095	Australia	AU	Tasmania	Trowutta	-41.0917	145.0189	250	WGS84	0.0001	7915 335490 (55G 333500 5449000)	AGD66	UTM	1:100K Tasmanian government map	Mesibov, Robert		200	200	1982-10-15	1982	10	15	Mesibov, Robert			hand-sampling	N3-N19
REM-event-0096	Australia	AU	Tasmania	Christmas Hills	-40.9156	144.9944	2000	WGS84	0.0001	CQ 310 685 (55G 331000 5468500)	AGD66	UTM	1:100K Tasmanian government map	Mesibov, Robert				1982-11-28	1982	11	28	Mesibov, Robert			hand-sampling
REM-event-0097	Australia	AU	Tasmania	Montagu Swamp	-40.9856	144.8831	2000	WGS84	0.0001	CQ 218 605 (55G 321800 5460500)	AGD66	UTM	1:100K Tasmanian government map	Mesibov, Robert				1982-11-28	1982	11	28	Mesibov, Robert			hand-sampling
REM-event-0098	Australia	AU	Tasmania	Eldridge Road	-40.9742	144.9417	250	WGS84	0.0001	7816 267619 (55G 326700 5461900)	AGD66	UTM	1:100K Tasmanian government map	Mesibov, Robert		20	40	1983-10-29	1983	10	29	Mesibov, Robert			hand-sampling	N27-N35
REM-event-0099	Australia	AU	Tasmania	Denium Hills	-40.7631	144.8806	250	WGS84	0.0001	7816 210852 (55G 321000 5485200)	AGD66	UTM	1:100K Tasmanian government map	Mesibov, Robert		40	40	1983-10-30	1983	10	30	Mesibov, Robert			hand-sampling	N36
REM-event-0100	Australia	AU	Tasmania	Denium Hills	-40.7694	144.8833	250	WGS84	0.0001	7816 214845 (55G 321400 5484500)	AGD66	UTM	1:100K Tasmanian government map	Mesibov, Robert		20	20	1983-10-30	1983	10	30	Mesibov, Robert			hand-sampling	N37+N38
REM-event-0101	Australia	AU	Tasmania	Halls Road	-41.3606	146.7789	250	WGS84	0.0001	8215 814210 (55G 481400 5421000)	AGD66	UTM	1:100K Tasmanian government map	Mesibov, Robert		320	320	1983-11-05	1983	11	05	Mesibov, Robert		just W of Black Sugarloaf Creek	hand-sampling	N40-N45
REM-event-0102	Australia	AU	Tasmania	Kermode Creek	-41.2550	146.6419	250	WGS84	0.0001	8215 699327 (55G 469900 5432700)	AGD66	UTM	1:100K Tasmanian government map	Mesibov, Robert		80	80	1983-11-05	1983	11	05	Mesibov, Robert		near creek	hand-sampling	N39
REM-event-0103	Australia	AU	Tasmania	Cubits Sugarloaf	-41.5908	146.6353	250	WGS84	0.0001	8214 695954 (55G 469500 5395400)	AGD66	UTM	1:100K Tasmanian government map	Mesibov, Robert		330	330	1983-11-06	1983	11	06	Mesibov, Robert			hand-sampling	N46+N47
REM-event-0104	Australia	AU	Tasmania	Christmas Hills	-41.0142	144.9617	250	WGS84	0.0001	7815 285575 (55G 328500 5457500)	AGD66	UTM	1:100K Tasmanian government map	Mesibov, Robert		50	50	1983-11-13	1983	11	13	Mesibov, Robert			hand-sampling	N48-N50
REM-event-0105	Australia	AU	Tasmania	Ben Ridge Road	-41.3456	147.6553	250	WGS84	0.0001	8415 547225 (55G 554700 5422500)	AGD66	UTM	1:100K Tasmanian government map	Mesibov, Robert		860	860	1983-11-24	1983	11	24	Mesibov, Robert			hand-sampling	N59-N62
REM-event-0106	Australia	AU	Tasmania	E of Paradise Plains	-41.3494	147.7269	250	WGS84	0.0001	8415 607220 (55G 560700 5422000)	AGD66	UTM	1:100K Tasmanian government map	Mesibov, Robert		840	840	1983-11-24	1983	11	24	Mesibov, Robert			hand-sampling	N64-N66
REM-event-0107	Australia	AU	Tasmania	E of Tombstone Plain	-41.3483	147.6492	250	WGS84	0.0001	8415 542222 (55G 554200 5422200)	AGD66	UTM	1:100K Tasmanian government map	Mesibov, Robert		880	880	1983-11-24	1983	11	24	Mesibov, Robert			hand-sampling	N55-N58
REM-event-0108	Australia	AU	Tasmania	Paradise Plains	-41.3517	147.6947	250	WGS84	0.0001	8415 580218 (55G 558000 5421800)	AGD66	UTM	1:100K Tasmanian government map	Mesibov, Robert		820	820	1983-11-24	1983	11	24	Mesibov, Robert			hand-sampling	N63
REM-event-0109	Australia	AU	Tasmania	Tombstone Plain	-41.3592	147.6339	250	WGS84	0.0001	8415 529210 (55G 552900 5421000)	AGD66	UTM	1:100K Tasmanian government map	Mesibov, Robert		900	900	1983-11-24	1983	11	24	Mesibov, Robert			hand-sampling	N51-N54
REM-event-0110	Australia	AU	Tasmania	Sideling Range	-41.2458	147.4214	250	WGS84	0.0001	8315 352337 (55G 535200 5433700)	AGD66	UTM	1:100K Tasmanian government map	Mesibov, Robert		560	560	1983-11-25	1983	11	25	Mesibov, Robert			hand-sampling	N67
REM-event-0111	Australia	AU	Tasmania	Horton River	-41.2731	145.0397	250	WGS84	0.0001	7915 357289 (55G 335700 5428900)	AGD66	UTM	1:100K Tasmanian government map	Mesibov, Robert		190	190	1983-12-03	1983	12	03	Mesibov, Robert		ca 150 m NW of Sumac Road - Spur 9 junction	hand-sampling	N72+N73
REM-event-0112	Australia	AU	Tasmania	Sumac Road	-41.3833	145.0711	250	WGS84	0.0001	7915 386167 (55G 338600 5416700)	AGD66	UTM	1:100K Tasmanian government map	Mesibov, Robert		300	300	1983-12-03	1983	12	03	Mesibov, Robert			hand-sampling	N79-N80
REM-event-0113	Australia	AU	Tasmania	Sumac Spur 10	-41.2936	145.0356	250	WGS84	0.0001	7915 354266 (55G 335400 5426600)	AGD66	UTM	1:100K Tasmanian government map	Mesibov, Robert		220	220	1983-12-03	1983	12	03	Mesibov, Robert		1.3 km along Sumac Spur 10 - N into gully	hand-sampling	N74+N75
REM-event-0114	Australia	AU	Tasmania	Sumac Spur 15	-41.3464	145.0708	250	WGS84	0.0001	7915 385208 (55G 338500 5420800)	AGD66	UTM	1:100K Tasmanian government map	Mesibov, Robert		280	280	1983-12-03	1983	12	03	Mesibov, Robert		100 m along Sumac Spur 15 - 50 m N	hand-sampling	N76-N78
REM-event-0115	Australia	AU	Tasmania	Plains Creek	-40.9250	145.0228	250	WGS84	0.0001	7916 334675 (55G 333400 5467500)	AGD66	UTM	1:100K Tasmanian government map	Mesibov, Robert		40	40	1983-12-07	1983	12	07	Mesibov, Robert			hand-sampling	N81
REM-event-0116	Australia	AU	Tasmania	Beefeater Hill	-41.5403	146.6058	250	WGS84	0.0001	8214 670010 (55G 467000 5401000)	AGD66	UTM	1:100K Tasmanian government map	Mesibov, Robert		280	280	1983-12-10	1983	12	10	Mesibov, Robert			hand-sampling	N103+N104
REM-event-0117	Australia	AU	Tasmania	Halfmoon Creek	-41.7450	146.7092	250	WGS84	0.0001	8214 757783 (55G 475700 5378300)	AGD66	UTM	1:100K Tasmanian government map	Mesibov, Robert		1200	1200	1983-12-10	1983	12	10	Mesibov, Robert		treeless area	hand-sampling	N98-N102
REM-event-0118	Australia	AU	Tasmania	Mickeys Creek	-41.7667	146.7139	250	WGS84	0.0001	8214 761759 (55G 476100 5375900)	AGD66	UTM	1:100K Tasmanian government map	Mesibov, Robert		1160	1160	1983-12-10	1983	12	10	Mesibov, Robert			hand-sampling	N96+N97
REM-event-0119	Australia	AU	Tasmania	Pine Lake	-41.7389	146.6983	250	WGS84	0.0001	8214 748790 (55G 474800 5379000)	AGD66	UTM	1:100K Tasmanian government map	Mesibov, Robert		1200	1200	1983-12-10	1983	12	10	Mesibov, Robert		in small pencil pine stand just NW of lake	hand-sampling	N91-N94
REM-event-0120	Australia	AU	Tasmania	Pine Lake area	-41.7378	146.7092	250	WGS84	0.0001	8214 757791 (55G 475700 5379100)	AGD66	UTM	1:100K Tasmanian government map	Mesibov, Robert		1220	1220	1983-12-10	1983	12	10	Mesibov, Robert			hand-sampling	N95
REM-event-0121	Australia	AU	Tasmania	Eldridge Road	-40.9742	144.9417	250	WGS84	0.0001	7816 267619 (55G 326700 5461900)	AGD66	UTM	1:100K Tasmanian government map	Mesibov, Robert		20	40	1983-12-11	1983	12	11	Mesibov, Robert			hand-sampling	N105+N106
REM-event-0122	Australia	AU	Tasmania	Balfour	-41.2628	144.9122	250	WGS84	0.0001	7815 250298 (55G 325000 5429800)	AGD66	UTM	1:100K Tasmanian government map	Mesibov, Robert		200	200	1983-12-15	1983	12	15	Mesibov, Robert		gully E of Marty Laan's dome	hand-sampling	N107
REM-event-0123	Australia	AU	Tasmania	Frankland River	-41.2556	144.9161	250	WGS84	0.0001	7815 253306 (55G 325300 5430600)	AGD66	UTM	1:100K Tasmanian government map	Mesibov, Robert		160	160	1983-12-16	1983	12	16	Mesibov, Robert		lower part of track to Frankland River	hand-sampling	N108-N111
REM-event-0124	Australia	AU	Tasmania	Buckbys Road	-40.8586	144.8811	250	WGS84	0.0001	7816 213746 (55G 321300 5474600)	AGD66	UTM	1:100K Tasmanian government map	Mesibov, Robert		60	60	1983-12-19	1983	12	19	Mesibov, Robert			hand-sampling	N120-N125
REM-event-0125	Australia	AU	Tasmania	Buckbys Road	-40.8856	144.8375	250	WGS84	0.0001	7816 177715 (55G 317700 5471500)	AGD66	UTM	1:100K Tasmanian government map	Mesibov, Robert		60	60	1983-12-19	1983	12	19	Mesibov, Robert			hand-sampling	N116-N118
REM-event-0126	Australia	AU	Tasmania	Grunter Road	-40.8489	144.8969	250	WGS84	0.0001	7816 226757 (55G 322600 5475700)	AGD66	UTM	1:100K Tasmanian government map	Mesibov, Robert		60	60	1983-12-19	1983	12	19	Mesibov, Robert			hand-sampling	N114+N115
REM-event-0127	Australia	AU	Tasmania	Montagu River	-40.8572	144.9061	250	WGS84	0.0001	7816 234748 (55G 323400 5474800)	AGD66	UTM	1:100K Tasmanian government map	Mesibov, Robert		20	20	1983-12-19	1983	12	19	Mesibov, Robert			hand-sampling	N112-N113
REM-event-0128	Australia	AU	Tasmania	West Montagu	-40.8606	144.8833	250	WGS84	0.0001	7816 215744 (55G 321500 5474400)	AGD66	UTM	1:100K Tasmanian government map	Mesibov, Robert		60	60	1983-12-19	1983	12	19	Mesibov, Robert			hand-sampling	N119
REM-event-0129	Australia	AU	Tasmania	McCutcheon campsite	-42.3689	145.6594	250	WGS84	0.0001	8013 895082 (55G 389500 5308200)	AGD66	UTM	1:100K Tasmanian government map	Mesibov, Robert		360	360	1983-12-21	1983	12	21	Mesibov, Robert		on roadside	hand-sampling	N129-N130
REM-event-0130	Australia	AU	Tasmania	Mt McCutcheon	-42.3719	145.6678	250	WGS84	0.0001	8013 902079 (55G 390200 5307900)	AGD66	UTM	1:100K Tasmanian government map	Mesibov, Robert		480	480	1983-12-21	1983	12	21	Mesibov, Robert			hand-sampling	N126-N128
REM-event-0131	Australia	AU	Tasmania	Nora River	-42.3108	145.6156	250	WGS84	0.0001	8013 858146 (55G 385800 5314600)	AGD66	UTM	1:100K Tasmanian government map	Mesibov, Robert		180	180	1983-12-21	1983	12	21	Mesibov, Robert		gully E of start of Kelly Basin track	hand-sampling	N131
REM-event-0132	Australia	AU	Tasmania	Howards Road	-41.9186	145.5108	250	WGS84	0.0001	8014 764580 (55G 376400 5358000)	AGD66	UTM	1:100K Tasmanian government map	Mesibov, Robert		560	560	1983-12-22	1983	12	22	Mesibov, Robert			hand-sampling	N134-N139
REM-event-0133	Australia	AU	Tasmania	Howards Road	-41.9214	145.5144	250	WGS84	0.0001	8014 767577 (55G 376700 5357700)	AGD66	UTM	1:100K Tasmanian government map	Mesibov, Robert		500	500	1983-12-22	1983	12	22	Mesibov, Robert		along creek	hand-sampling	N140
REM-event-0134	Australia	AU	Tasmania	Howards Road	-41.9342	145.4647	250	WGS84	0.0001	7914 726562 (55G 372600 5356200)	AGD66	UTM	1:100K Tasmanian government map	Mesibov, Robert		280	280	1983-12-22	1983	12	22	Mesibov, Robert		along creek	hand-sampling	N141
REM-event-0135	Australia	AU	Tasmania	McIvor Hill	-41.8956	145.2728	250	WGS84	0.0001	7914 566602 (55G 356600 5360200)	AGD66	UTM	1:100K Tasmanian government map	Mesibov, Robert		260	260	1983-12-22	1983	12	22	Mesibov, Robert			hand-sampling	N132+N133
REM-event-0136	Australia	AU	Tasmania	Bradshaws Road	-41.9478	145.5378	250	WGS84	0.0001	8014 787548 (55G 378700 5354800)	AGD66	UTM	1:100K Tasmanian government map	Mesibov, Robert		520	520	1983-12-23	1983	12	23	Mesibov, Robert			hand-sampling	N142
REM-event-0137	Australia	AU	Tasmania	Bradshaws Road	-41.9656	145.5256	250	WGS84	0.0001	8014 777528 (55G 377700 5352800)	AGD66	UTM	1:100K Tasmanian government map	Mesibov, Robert		600	600	1983-12-23	1983	12	23	Mesibov, Robert			hand-sampling	N143-N144
REM-event-0138	Australia	AU	Tasmania	Bradshaws Road	-41.9700	145.5206	250	WGS84	0.0001	8014 773523 (55G 377300 5352300)	AGD66	UTM	1:100K Tasmanian government map	Mesibov, Robert		620	620	1983-12-23	1983	12	23	Mesibov, Robert			hand-sampling	N145-N151
REM-event-0139	Australia	AU	Tasmania	Butlers Road	-41.4806	145.4825	250	WGS84	0.0001	7915 732066 (55G 373200 5406600)	AGD66	UTM	1:100K Tasmanian government map	Mesibov, Robert		780	780	1983-12-26	1983	12	26	Mesibov, Robert			hand-sampling	N155-N164
REM-event-0140	Australia	AU	Tasmania	North Goderich Road	-41.3569	145.6003	250	WGS84	0.0001	8015 828205 (55G 382800 5420500)	AGD66	UTM	1:100K Tasmanian government map	Mesibov, Robert		600	600	1983-12-26	1983	12	26	Mesibov, Robert			hand-sampling	N152-N153
REM-event-0141	Australia	AU	Tasmania	North Goderich Road	-41.3581	145.6314	250	WGS84	0.0001	8015 854204 (55G 385400 5420400)	AGD66	UTM	1:100K Tasmanian government map	Mesibov, Robert		520	520	1983-12-26	1983	12	26	Mesibov, Robert		at creek crossing	hand-sampling	N154
REM-event-0142	Australia	AU	Tasmania	Mt Charter	-41.6189	145.6714	250	WGS84	0.0001	8014 892915 (55G 389200 5391500)	AGD66	UTM	1:100K Tasmanian government map	Mesibov, Robert		800	800	1983-12-27	1983	12	27	Mesibov, Robert			hand-sampling	N165-N175
REM-event-0143	Australia	AU	Tasmania	Tributary Creek	-41.7272	145.4744	250	WGS84	0.0001	7914 730792 (55G 373000 5379200)	AGD66	UTM	1:100K Tasmanian government map	Mesibov, Robert		160	160	1983-12-27	1983	12	27	Mesibov, Robert			hand-sampling	N176-N177
REM-event-0144	Australia	AU	Tasmania	Teepookana	-42.2050	145.4400	250	WGS84	0.0001	7913 711261 (55G 371100 5326100)	AGD66	UTM	1:100K Tasmanian government map	Mesibov, Robert		240	240	1983-12-28	1983	12	28	Mesibov, Robert		roadside	hand-sampling	N180-N181
REM-event-0145	Australia	AU	Tasmania	Teepookana	-42.2150	145.4361	250	WGS84	0.0001	7913 708250 (55G 370800 5325000)	AGD66	UTM	1:100K Tasmanian government map	Mesibov, Robert		220	220	1983-12-28	1983	12	28	Mesibov, Robert			hand-sampling	N178-N179
REM-event-0146	Australia	AU	Tasmania	Savage River Pipeline Road	-41.1864	145.3031	250	WGS84	0.0001	7915 578390 (55G 357800 5439000)	AGD66	UTM	1:100K Tasmanian government map | Google Earth	Mesibov, Robert		400	400	1984-02-13	1984	02	13	Mesibov, Robert			hand-sampling	N182-N185
REM-event-0147	Australia	AU	Tasmania	Mt Maurice	-41.3486	147.5764	250	WGS84	0.0001	8415 481222 (55G 548100 5422200)	AGD66	UTM	1:100K Tasmanian government map	Mesibov, Robert		700	700	1984-02-17	1984	02	17	Mesibov, Robert			hand-sampling	N186
REM-event-0148	Australia	AU	Tasmania	St Patricks River	-41.3317	147.5367	250	WGS84	0.0001	8415 448241 (55G 544800 5424100)	AGD66	UTM	1:100K Tasmanian government map	Mesibov, Robert		640	640	1984-02-17	1984	02	17	Mesibov, Robert			hand-sampling	N187-N188
REM-event-0149	Australia	AU	Tasmania	Eldridge Road	-41.0067	144.9536	250	WGS84	0.0001	7815 278583 (55G 327800 5458300)	AGD66	UTM	1:100K Tasmanian government map	Mesibov, Robert		40	40	1984-03-24	1984	03	24	Mesibov, Robert			hand-sampling	N189
REM-event-0150	Australia	AU	Tasmania	Eldridge Road	-40.9742	144.9417	250	WGS84	0.0001	7816 267619 (55G 326700 5461900)	AGD66	UTM	1:100K Tasmanian government map	Mesibov, Robert		20	40	1984-04-24	1984	04	24	Mesibov, Robert			hand-sampling	N190-N191
REM-event-0151	Australia	AU	Tasmania	Julius River	-41.1522	145.0303	250	WGS84	0.0001	7915 346423 (55G 334600 5442300)	AGD66	UTM	1:100K Tasmanian government map	Mesibov, Robert		140	140	1984-04-24	1984	04	24	Mesibov, Robert			hand-sampling	N192
REM-event-0152	Australia	AU	Tasmania	on "Highfield" property - Stanley	-40.7475	145.2922	250	WGS84	0.0001	7916 557877 (55G 355700 5487700)	AGD66	UTM	1:100K Tasmanian government map	Mesibov, Robert		50	50	1984-05-13	1984	05	13	Mesibov, Robert		around buildings	hand-sampling	N193-N199
REM-event-0153	Australia	AU	Tasmania	Flowery Flat - Smithton	-40.8306	145.1300	250	WGS84	0.0001	7916 422782 (55G 342200 5478200)	AGD66	UTM	1:100K Tasmanian government map	Mesibov, Robert		20	20	1984-05-25	1984	05	25	Mesibov, Robert			hand-sampling	N200+N201
REM-event-0154	Australia	AU	Tasmania	Smithton - 114 Emmett Street	-40.8367	145.1261	25	WGS84	0.0001				LISTmap (Land Information Services Tasmania online mapper)	Mesibov, Robert		20	20	1984-05-25	1984	05	25	Mesibov, Robert		in backyard of house	hand-sampling	N202+N203
REM-event-0155	Australia	AU	Tasmania	Black Bull Scrub	-40.9797	144.6658	250	WGS84	0.0001	7816 035607 (55G 303500 5460700)	AGD66	UTM	1:100K Tasmanian government map	Mesibov, Robert		60	60	1984-05-27	1984	05	27	Mesibov, Robert			hand-sampling	N204
REM-event-0156	Australia	AU	Tasmania	West Point	-40.9419	144.6267	250	WGS84	0.0001	7816 001648 (55G 300100 5464800)	AGD66	UTM	1:100K Tasmanian government map	Mesibov, Robert		20	20	1984-05-27	1984	05	27	Mesibov, Robert			hand-sampling	N205
REM-event-0157	Australia	AU	Tasmania	Savage River Pipeline Road	-41.1844	145.3047	250	WGS84	0.0001	7915 577392 (55G 357700 5439200)	AGD66	UTM	1:100K Tasmanian government map	Mesibov, Robert		400	400	1984-05-28	1984	05	28	Mesibov, Robert			hand-sampling	N206-N212
REM-event-0158	Australia	AU	Tasmania	Sumac Compartment 7	-41.2000	145.0419	250	WGS84	0.0001	7915 357370 (55G 335700 5437000)	AGD66	UTM	1:100K Tasmanian government map	Mesibov, Robert		250	250	1984-05-29	1984	05	29	Mesibov, Robert			hand-sampling	N213
REM-event-0159	Australia	AU	Tasmania	West Takone	-41.1944	145.5764	250	WGS84	0.0001	CQ 805 385 (55G 380500 5438500)	AGD66	UTM	1:100K Tasmanian government map	Mesibov, Robert		550	550	1984-05-31	1984	05	31	Mesibov, Robert		near myrtle thinning trial	hand-sampling	N214-N216
REM-event-0160	Australia	AU	Tasmania	Sumac Compartment 7	-41.2008	145.0394	250	WGS84	0.0001	7915 355369 (55G 335500 5436900)	AGD66	UTM	1:100K Tasmanian government map	Mesibov, Robert		240	240	1984-06-07	1984	06	07	Mesibov, Robert			hand-sampling	N217+N218
REM-event-0161	Australia	AU	Tasmania	Perkins Island	-40.7786	145.0550	500	WGS84	0.0001				1:100K Tasmanian government map | Google Earth	Mesibov, Robert		0	10	1984-06-09	1984	06	09	Mesibov, Robert			hand-sampling	N219-N225
REM-event-0162	Australia	AU	Tasmania	Savage River Pipeline Road	-41.2317	145.3297	250	WGS84	0.0001	7915 599340 (55G 359900 5434000)	AGD66	UTM	1:100K Tasmanian government map	Mesibov, Robert		460	460	1984-06-13	1984	06	13	Mesibov, Robert			hand-sampling	N226-N229
REM-event-0163	Australia	AU	Tasmania	Smithton	-40.8278	145.1336	250	WGS84	0.0001	7916 425785 (55G 342500 5478500)	AGD66	UTM	1:100K Tasmanian government map	Mesibov, Robert		10	20	1984-06-27	1984	06	27	Mesibov, Robert		in gravel pit	hand-sampling	N245-N249
REM-event-0164	Australia	AU	Tasmania	Sumac Compartment 7	-41.2000	145.0406	250	WGS84	0.0001	7915 356370 (55G 335600 5437000)	AGD66	UTM	1:100K Tasmanian government map	Mesibov, Robert		250	250	1984-06-28	1984	06	28	Mesibov, Robert			hand-sampling	N250+N251
REM-event-0165	Australia	AU	Tasmania	Brittons Swamp	-40.9547	144.9664	250	WGS84	0.0001	7816 288641 (55G 328800 5464100)	AGD66	UTM	1:100K Tasmanian government map | LISTmap (Land Information Services Tasmania online mapper)	Mesibov, Robert		20	40	1984-07-01	1984	07	01	Mesibov, Robert			hand-sampling	N270
REM-event-0166	Australia	AU	Tasmania	Roger River State Reserve	-41.0592	145.0164	250	WGS84	0.0001				Google Earth	Mesibov, Robert		60	60	1984-07-01	1984	07	01	Mesibov, Robert			hand-sampling	N258-N269
REM-event-0167	Australia	AU	Tasmania	Watsons Bend - Smithton	-40.8469	145.0975	250	WGS84	0.0001	7916 396763 (55G 339600 5476300)	AGD66	UTM	1:100K Tasmanian government map | Google Earth	Mesibov, Robert		10	20	1984-07-09	1984	07	09	Mesibov, Robert		along Duck River	hand-sampling	N283-N288
REM-event-0168	Australia	AU	Tasmania	Gentle Annie - King Island	-40.0389	144.0208	250	WGS84	0.0001	BR 457 635 (55G 245700 5563500)	AGD66	UTM	1:100K Tasmanian government map	Mesibov, Robert		140	140	1984-07-21	1984	07	21	Mesibov, Robert			hand-sampling	N296-N299
REM-event-0169	Australia	AU	Tasmania	Pinchgut Road - King Island	-39.9264	144.0653	250	WGS84	0.0001	BR 491 761 (55G 249100 5576100)	AGD66	UTM	1:100K Tasmanian government map	Mesibov, Robert		90	90	1984-07-21	1984	07	21	Mesibov, Robert			hand-sampling	N300-N313
REM-event-0170	Australia	AU	Tasmania	Raffertys Creek - King Island	-39.9108	144.0906	250	WGS84	0.0001	BR 512 779 (55G 251200 5577900)	AGD66	UTM	1:100K Tasmanian government map	Mesibov, Robert		40	40	1984-07-22	1984	07	22	Mesibov, Robert			hand-sampling	N319-N325
REM-event-0171	Australia	AU	Tasmania	Raffertys Creek - King Island	-39.9169	144.0844	250	WGS84	0.0001	BR 507 772 (55G 250700 5577200)	AGD66	UTM	1:100K Tasmanian government map	Mesibov, Robert		60	60	1984-07-22	1984	07	22	Mesibov, Robert		in gully off Battens Road	hand-sampling	N314-N318
REM-event-0172	Australia	AU	Tasmania	Arthur River	-41.1069	144.9756	250	WGS84	0.0001	7815 299472 (55G 329900 5447200)	AGD66	UTM	1:100K Tasmanian government map	Mesibov, Robert		40	40	1984-08-02	1984	08	02	Mesibov, Robert			hand-sampling	N326
REM-event-0173	Australia	AU	Tasmania	Rabalga Track	-41.0819	145.3703	250	WGS84	0.0001	7915 630507 (55G 363000 5450700)	AGD66	UTM	1:100K Tasmanian government map	Mesibov, Robert		280	280	1984-08-13	1984	08	13	Mesibov, Robert			hand-sampling	N333-N339
REM-event-0174	Australia	AU	Tasmania	Julius River	-41.1522	145.0303	250	WGS84	0.0001	7915 346423 (55G 334600 5442300)	AGD66	UTM	1:100K Tasmanian government map	Mesibov, Robert		140	140	1984-08-16	1984	08	16	Mesibov, Robert			hand-sampling	N340-N342
REM-event-0175	Australia	AU	Tasmania	Bonneys Tier	-41.2872	146.3817	250	WGS84	0.0001	8115 481290 (55G 448100 5429000)	AGD66	UTM	1:100K Tasmanian government map	Mesibov, Robert		60	60	1984-09-22	1984	09	22	Mesibov, Robert		at log landing	hand-sampling	N345-N348
REM-event-0176	Australia	AU	Tasmania	Balt Spur	-43.0836	147.9167	250	WGS84	0.0001	8411 745293 (55G 574500 5229300)	AGD66	UTM	1:100K Tasmanian government map	Mesibov, Robert		540	540	1984-10-06	1984	10	06	Mesibov, Robert			hand-sampling	N379-N383
REM-event-0177	Australia	AU	Tasmania	Fortescue Bay area	-43.1367	147.9286	250	WGS84	0.0001	8411 754234 (55G 575400 5223400)	AGD66	UTM	1:100K Tasmanian government map	Mesibov, Robert		140	140	1984-10-06	1984	10	06	Mesibov, Robert			hand-sampling	N371+N372
REM-event-0178	Australia	AU	Tasmania	Fortescue Bay area	-43.1375	147.9383	250	WGS84	0.0001	8411 762233 (55G 576200 5223300)	AGD66	UTM	1:100K Tasmanian government map	Mesibov, Robert		140	140	1984-10-06	1984	10	06	Mesibov, Robert			hand-sampling	N373-N378
REM-event-0179	Australia	AU	Tasmania	Lizard Hill	-42.9758	147.9053	250	WGS84	0.0001	8412 737413 (55G 573700 5241300)	AGD66	UTM	1:100K Tasmanian government map	Mesibov, Robert		140	140	1984-10-06	1984	10	06	Mesibov, Robert			hand-sampling	N352-N367
REM-event-0180	Australia	AU	Tasmania	Long Bay Creek	-43.1003	147.8789	250	WGS84	0.0001	8411 714275 (55G 571400 5227500)	AGD66	UTM	1:100K Tasmanian government map	Mesibov, Robert		60	60	1984-10-06	1984	10	06	Mesibov, Robert		in gully	hand-sampling	N368+N369
REM-event-0181	Australia	AU	Tasmania	Murdunna	-42.9592	147.8486	250	WGS84	0.0001	8412 691432 (55G 569100 5243200)	AGD66	UTM	1:100K Tasmanian government map	Mesibov, Robert		20	20	1984-10-06	1984	10	06	Mesibov, Robert | Last, Peter			hand-sampling	N349-N351
REM-event-0182	Australia	AU	Tasmania	Simmonds Creek	-43.1117	147.9047	250	WGS84	0.0001	8411 735262 (55G 573500 5226200)	AGD66	UTM	1:100K Tasmanian government map	Mesibov, Robert		180	180	1984-10-06	1984	10	06	Mesibov, Robert		beside creek	hand-sampling	N370
REM-event-0183	Australia	AU	Tasmania	Cashs Lookout	-43.0342	147.9086	250	WGS84	0.0001	8411 739348 (55G 573900 5234800)	AGD66	UTM	1:100K Tasmanian government map	Mesibov, Robert		400	400	1984-10-07	1984	10	07	Mesibov, Robert			hand-sampling	N384+N385
REM-event-0184	Australia	AU	Tasmania	Plateau Road	-43.0442	147.9086	250	WGS84	0.0001	8411 739337 (55G 573900 5233700)	AGD66	UTM	1:100K Tasmanian government map	Mesibov, Robert		380	380	1984-10-07	1984	10	07	Mesibov, Robert			hand-sampling	N386-N388
REM-event-0185	Australia	AU	Tasmania	Arthur River	-41.1117	144.9861	250	WGS84	0.0001	7815 308467 (55G 330800 5446700)	AGD66	UTM	1:100K Tasmanian government map	Mesibov, Robert		120	120	1984-10-21	1984	10	21	Mesibov, Robert			hand-sampling	N389-N393
REM-event-0186	Australia	AU	Tasmania	Keppel Creek	-41.1239	144.9619	250	WGS84	0.0001	7815 288453 (55G 328800 5445300)	AGD66	UTM	1:100K Tasmanian government map	Mesibov, Robert		60	60	1984-10-29	1984	10	29	Mesibov, Robert		in gully	hand-sampling	N411
REM-event-0187	Australia	AU	Tasmania	Bells Hill	-41.2236	147.8281	250	WGS84	0.0001	8415 693359 (55G 569300 5435900)	AGD66	UTM	1:100K Tasmanian government map	Mesibov, Robert		800	800	1984-11-03	1984	11	03	Mesibov, Robert			hand-sampling	N412-N414
REM-event-0188	Australia	AU	Tasmania	Ericksons Road	-41.3183	148.1233	250	WGS84	0.0001	8515 939251 (55G 593900 5425100)	AGD66	UTM	1:100K Tasmanian government map	Mesibov, Robert		120	120	1984-11-03	1984	11	03	Mesibov, Robert			hand-sampling	N418+N419
REM-event-0189	Australia	AU	Tasmania	Terrys Hill Road	-41.2375	148.1075	250	WGS84	0.0001	8515 927341 (55G 592700 5434100)	AGD66	UTM	1:100K Tasmanian government map	Mesibov, Robert		160	160	1984-11-03	1984	11	03	Mesibov, Robert		in gully	hand-sampling	N415-N417
REM-event-0190	Australia	AU	Tasmania	Evercreech Forest Reserve	-41.3992	147.9750	250	WGS84	0.0001	8415 814163 (55G 581400 5416300)	AGD66	UTM	1:100K Tasmanian government map	Mesibov, Robert		340	340	1984-11-04	1984	11	04	Mesibov, Robert			hand-sampling	N420-N426
REM-event-0191	Australia	AU	Tasmania	Savage River Pipeline Road	-41.1864	145.3058	250	WGS84	0.0001	CQ 578 390 (55G 357800 5439000)	AGD66	UTM	1:100K Tasmanian government map	Mesibov, Robert		410	410	1984-11-13	1984	11	13	Mesibov, Robert			hand-sampling
REM-event-0192	Australia	AU	Tasmania	Arve Loop	-43.1231	146.7494	250	WGS84	0.0001	8211 795253 (55G 479500 5225300)	AGD66	UTM	1:100K Tasmanian government map	Mesibov, Robert		400	400	1984-12-15	1984	12	15	Mesibov, Robert			hand-sampling	N439+N440
REM-event-0193	Australia	AU	Tasmania	Arve Loop	-43.1294	146.7531	250	WGS84	0.0001	8211 798246 (55G 479800 5224600)	AGD66	UTM	1:100K Tasmanian government map	Mesibov, Robert		400	400	1984-12-15	1984	12	15	Mesibov, Robert			hand-sampling	N441-N445
REM-event-0194	Australia	AU	Tasmania	Farmhouse Creek	-43.2300	146.6678	250	WGS84	0.0001	8211 729134 (55G 472900 5213400)	AGD66	UTM	1:100K Tasmanian government map	Mesibov, Robert		160	160	1984-12-15	1984	12	15	Mesibov, Robert		start of Mt Bobs track	hand-sampling	N434
REM-event-0195	Australia	AU	Tasmania	Isabella Creek	-43.0211	146.6589	250	WGS84	0.0001	8211 721366 (55G 472100 5236600)	AGD66	UTM	1:100K Tasmanian government map	Mesibov, Robert		320	320	1984-12-15	1984	12	15	Mesibov, Robert		along creek on Reuben Falls track	hand-sampling	N427-N433
REM-event-0196	Australia	AU	Tasmania	Picton Road	-43.1850	146.6631	250	WGS84	0.0001	8211 725184 (55G 472500 5218400)	AGD66	UTM	1:100K Tasmanian government map	Mesibov, Robert		200	200	1984-12-15	1984	12	15	Mesibov, Robert			hand-sampling	N435-N438
REM-event-0197	Australia	AU	Tasmania	Hartz Mountains	-43.1989	146.7711	250	WGS84	0.0001	8211 813169 (55G 481300 5216900)	AGD66	UTM	1:100K Tasmanian government map	Mesibov, Robert		740	740	1984-12-16	1984	12	16	Mesibov, Robert			hand-sampling	N448-N452
REM-event-0198	Australia	AU	Tasmania	Hartz Mountains	-43.2142	146.7600	250	WGS84	0.0001	8211 804152 (55G 480400 5215200)	AGD66	UTM	1:100K Tasmanian government map	Mesibov, Robert		880	880	1984-12-16	1984	12	16	Mesibov, Robert			hand-sampling	N446+N447
REM-event-0199	Australia	AU	Tasmania	Mt Arthur	-41.2786	147.2342	250	WGS84	0.0001	8315 195301 (55G 519500 5430100)	AGD66	UTM	1:100K Tasmanian government map	Mesibov, Robert		340	340	1984-12-24	1984	12	24	Mesibov, Robert			hand-sampling	N472-N474
REM-event-0200	Australia	AU	Tasmania	Mt Arthur	-41.2822	147.2569	250	WGS84	0.0001	8315 214297 (55G 521400 5429700)	AGD66	UTM	1:100K Tasmanian government map	Mesibov, Robert		760	760	1984-12-24	1984	12	24	Mesibov, Robert			hand-sampling	N453-N458
REM-event-0201	Australia	AU	Tasmania	Mt Arthur	-41.2831	147.2581	250	WGS84	0.0001	8315 215296 (55G 521500 5429600)	AGD66	UTM	1:100K Tasmanian government map	Mesibov, Robert		760	760	1984-12-24	1984	12	24	Mesibov, Robert			hand-sampling	N459-N464
REM-event-0202	Australia	AU	Tasmania	Mt Arthur	-41.2850	147.2472	250	WGS84	0.0001	8315 206294 (55G 520600 5429400)	AGD66	UTM	1:100K Tasmanian government map	Mesibov, Robert		620	620	1984-12-24	1984	12	24	Mesibov, Robert			hand-sampling	N465-N471
REM-event-0203	Australia	AU	Tasmania	Mt Barrow	-41.3672	147.4294	250	WGS84	0.0001	8315 358202 (55G 535800 5420200)	AGD66	UTM	1:100K Tasmanian government map	Mesibov, Robert		900	900	1984-12-25	1984	12	25	Mesibov, Robert			hand-sampling	N481-N486
REM-event-0204	Australia	AU	Tasmania	Mt Barrow	-41.3744	147.4258	250	WGS84	0.0001	8315 355194 (55G 535500 5419400)	AGD66	UTM	1:100K Tasmanian government map	Mesibov, Robert		1180	1180	1984-12-25	1984	12	25	Mesibov, Robert			hand-sampling	N479+N480
REM-event-0205	Australia	AU	Tasmania	Mt Barrow	-41.3753	147.4236	250	WGS84	0.0001	8315 353193 (55G 535300 5419300)	AGD66	UTM	1:100K Tasmanian government map	Mesibov, Robert		1200	1200	1984-12-25	1984	12	25	Mesibov, Robert			hand-sampling	N477+N478
REM-event-0206	Australia	AU	Tasmania	Mt Barrow	-41.3789	147.4247	250	WGS84	0.0001	8315 354189 (55G 535400 5418900)	AGD66	UTM	1:100K Tasmanian government map	Mesibov, Robert		1300	1300	1984-12-25	1984	12	25	Mesibov, Robert			hand-sampling	N475+N476
REM-event-0207	Australia	AU	Tasmania	Ben Lomond	-41.5025	147.6147	250	WGS84	0.0001	8414 512051 (55G 551200 5405100)	AGD66	UTM	1:100K Tasmanian government map	Mesibov, Robert		1000	1000	1984-12-26	1984	12	26	Mesibov, Robert			hand-sampling	N501-N507
REM-event-0208	Australia	AU	Tasmania	Ben Lomond	-41.5078	147.6508	250	WGS84	0.0001	8414 542045 (55G 554200 5404500)	AGD66	UTM	1:100K Tasmanian government map	Mesibov, Robert		1200	1200	1984-12-26	1984	12	26	Mesibov, Robert			hand-sampling	N495-N500
REM-event-0209	Australia	AU	Tasmania	Ben Lomond	-41.5086	147.6556	250	WGS84	0.0001	8414 546044 (55G 554600 5404400)	AGD66	UTM	1:100K Tasmanian government map	Mesibov, Robert		1160	1160	1984-12-26	1984	12	26	Mesibov, Robert			hand-sampling	N494
REM-event-0210	Australia	AU	Tasmania	Ben Lomond	-41.5292	147.6619	250	WGS84	0.0001	8414 551021 (55G 555100 5402100)	AGD66	UTM	1:100K Tasmanian government map	Mesibov, Robert		1480	1480	1984-12-26	1984	12	26	Mesibov, Robert			hand-sampling	N487-N493
REM-event-0211	Australia	AU	Tasmania	Julius River	-41.1567	145.0278	250	WGS84	0.0001	7915 344418 (55G 334400 5441800)	AGD66	UTM	1:100K Tasmanian government map	Mesibov, Robert		140	140	1985-01-20	1985	01	20	Mesibov, Robert			hand-sampling	N508-N511
REM-event-0212	Australia	AU	Tasmania	Milabena	-41.0792	145.4478	250	WGS84	0.0001	7915 695511 (55G 369500 5451100)	AGD66	UTM	1:100K Tasmanian government map	Mesibov, Robert		280	280	1985-02-03	1985	02	03	Mesibov, Robert			hand-sampling	N521-N523
REM-event-0213	Australia	AU	Tasmania	Rattler Hill	-41.2294	147.8878	250	WGS84	0.0001	8415 743352 (55G 574300 5435200)	AGD66	UTM	1:100K Tasmanian government map	Mesibov, Robert		680	680	1985-02-07	1985	02	07	Mesibov, Robert			hand-sampling	N512-N518
REM-event-0214	Australia	AU	Tasmania	New England Road	-41.1847	148.0733	250	WGS84	0.0001	8515 899400 (55G 589900 5440000)	AGD66	UTM	1:100K Tasmanian government map	Mesibov, Robert		180	180	1985-02-08	1985	02	08	Mesibov, Robert		near river	hand-sampling	N519
REM-event-0215	Australia	AU	Tasmania	Brittons Swamp	-40.9483	144.9686	250	WGS84	0.0001	7816 289648 (55G 328900 5464800)	AGD66	UTM	1:100K Tasmanian government map	Mesibov, Robert		50	50	1985-04-05	1985	04	05	Mesibov, Robert		behind Ted Febey's house	hand-sampling	N535-N537
REM-event-0216	Australia	AU	Tasmania	Roger River West	-41.0156	145.0556	250	WGS84	0.0001	7915 364575 (55G 336400 5457500)	AGD66	UTM	1:100K Tasmanian government map	Mesibov, Robert		60	60	1985-04-05	1985	04	05	Mesibov, Robert		in quarry	hand-sampling	N533+N534
REM-event-0217	Australia	AU	Tasmania	Roger River West	-41.0786	145.0025	250	WGS84	0.0001	7815 321504 (55G 332100 5450400)	AGD66	UTM	1:100K Tasmanian government map	Mesibov, Robert		160	160	1985-04-05	1985	04	05	Mesibov, Robert		in gully	hand-sampling	N525-N532
REM-event-0218	Australia	AU	Tasmania	Stanley	-40.7461	145.2672	250	WGS84	0.0001	7916 536878 (55G 353600 5487800)	AGD66	UTM	1:100K Tasmanian government map	Mesibov, Robert		0	10	1985-04-06	1985	04	06	Mesibov, Robert		at high water mark	hand-sampling	N538-N544
REM-event-0219	Australia	AU	Tasmania	Pine Tier Lagoon	-42.0867	146.4911	250	WGS84	0.0001	8113 578403 (55G 457800 5340300)	AGD66	UTM	1:100K Tasmanian government map	Mesibov, Robert		720	720	1985-04-12	1985	04	12	Mesibov, Robert			hand-sampling	N545-N548
REM-event-0220	Australia	AU	Tasmania	Little Pine River	-42.0444	146.5300	250	WGS84	0.0001	8213 610450 (55G 461000 5345000)	AGD66	UTM	1:100K Tasmanian government map	Mesibov, Robert		940	940	1985-04-13	1985	04	13	Mesibov, Robert			hand-sampling	N549
REM-event-0221	Australia	AU	Tasmania	Mackenzies Tier	-42.0203	146.5689	250	WGS84	0.0001	8213 642477 (55G 464200 5347700)	AGD66	UTM	1:100K Tasmanian government map	Mesibov, Robert		1020	1020	1985-04-13	1985	04	13	Mesibov, Robert			hand-sampling	N550-N552
REM-event-0222	Australia	AU	Tasmania	Ouse River above Liawenee	-41.8619	146.5906	250	WGS84	0.0001	8214 659653 (55G 465900 5365300)	AGD66	UTM	1:100K Tasmanian government map	Mesibov, Robert		1160	1160	1985-04-13	1985	04	13	Mesibov, Robert			hand-sampling	N553
REM-event-0223	Australia	AU	Tasmania	Devils Gullet Road	-41.6542	146.3011	250	WGS84	0.0001	8114 417882 (55G 441700 5388200)	AGD66	UTM	1:100K Tasmanian government map	Mesibov, Robert		1140	1140	1985-05-04	1985	05	04	Mesibov, Robert			hand-sampling	N560+N561
REM-event-0224	Australia	AU	Tasmania	Lake Mackenzie	-41.6825	146.3825	250	WGS84	0.0001	8114 485851 (55G 448500 5385100)	AGD66	UTM	1:100K Tasmanian government map	Mesibov, Robert		1120	1120	1985-05-04	1985	05	04	Mesibov, Robert			hand-sampling	N554-N559
REM-event-0225	Australia	AU	Tasmania	Lookout Hill	-41.7353	148.2314	250	WGS84	0.0001	8514 023787 (55G 602300 5378700)	AGD66	UTM	1:100K Tasmanian government map	Mesibov, Robert		360	360	1985-12-26	1985	12	26	Mesibov, Robert			hand-sampling	N577-N586
REM-event-0226	Australia	AU	Tasmania	Thompsons Marshes	-41.6992	148.2344	250	WGS84	0.0001	8514 026827 (55G 602600 5382700)	AGD66	UTM	1:100K Tasmanian government map	Mesibov, Robert		480	480	1985-12-26	1985	12	26	Mesibov, Robert		on summit of small hill at top of forestry spur E4	hand-sampling	N570-N576
REM-event-0227	Australia	AU	Tasmania	Connors Road	-41.6436	148.2875	250	WGS84	0.0001	8514 071888 (55G 607100 5388800)	AGD66	UTM	1:100K Tasmanian government map	Mesibov, Robert		60	60	1985-12-27	1985	12	27	Mesibov, Robert		along track near end of Connors Road spur 1	hand-sampling	N587+N588
REM-event-0228	Australia	AU	Tasmania	Anthony Road at Tyndall Creek	-41.9419	145.5597	250	WGS84	0.0001	CP 805 555 (55G 380500 5355500)	AGD66	UTM	1:100K Tasmanian government map	Mesibov, Robert		540	540	1986-02-08	1986	02	08	Mesibov, Robert			hand-sampling	N591+N592
REM-event-0229	Australia	AU	Tasmania	Ernies Hill	-41.9094	145.1903	250	WGS84	0.0001	7914 498585 (55G 349800 5358500)	AGD66	UTM	1:100K Tasmanian government map	Mesibov, Robert		350	350	1986-02-08	1986	02	08	Mesibov, Robert			hand-sampling	N589+N590
REM-event-0230	Australia	AU	Tasmania	Sandy Bay	-42.8969	147.3297	250	WGS84	0.0001	EN 268 504 (55G 526800 5250400)	AGD66	UTM	1:100K Tasmanian government map	Mesibov, Robert		10	10	1986-04-15	1986	04	15	Mesibov, Robert			hand-sampling
REM-event-0231	Australia	AU	Tasmania	Balt Spur	-43.0828	147.9264	100	WGS84	0.0001	EN 753 294 (55G 575300 5229400)	AGD66	UTM	1:25K Tasmanian government map	Mesibov, Robert		500	500	1986-04-20	1986	04	20	Mesibov, Robert			hand-sampling	N593+N599
REM-event-0232	Australia	AU	Tasmania	Retreat	-41.1678	147.1800	250	WGS84	0.0001	8315 151426 (55G 515100 5442600)	AGD66	UTM	1:100K Tasmanian government map	Mesibov, Robert				1986-05-05	1986	05	05	Mesibov, Robert			hand-sampling
REM-event-0233	Australia	AU	Tasmania	Pelham	-42.5731	147.0294	250	WGS84	0.0001	8312 023864 (55G 502300 5286400)	AGD66	UTM	1:100K Tasmanian government map	Mesibov, Robert		480	480	1986-05-24	1986	05	24	Mesibov, Robert		G. Davis property	hand-sampling	N600-N603
REM-event-0234	Australia	AU	Tasmania	Lockleys Road - Bruny Island	-43.3986	147.3200	250	WGS84	0.0001	8311 258947 (55G 525800 5194700)	AGD66	UTM	1:100K Tasmanian government map	Mesibov, Robert		180	180	1986-06-05	1986	06	05	Mesibov, Robert			hand-sampling	N604+N605
REM-event-0235	Australia	AU	Tasmania	Mt Mangana - Bruny Island	-43.3681	147.2864	250	WGS84	0.0001	8311 231981 (55G 523100 5198100)	AGD66	UTM	1:100K Tasmanian government map	Mesibov, Robert		550	550	1986-06-05	1986	06	05	Mesibov, Robert			hand-sampling	N615-N624
REM-event-0236	Australia	AU	Tasmania	Mt Tobin - Bruny Island	-43.4003	147.3078	250	WGS84	0.0001	8311 248945 (55G 524800 5194500)	AGD66	UTM	1:100K Tasmanian government map	Mesibov, Robert		340	340	1986-06-05	1986	06	05	Mesibov, Robert			hand-sampling	N606-N614
REM-event-0237	Australia	AU	Tasmania	Fingerpost area	-41.4336	145.6058	250	WGS84	0.0001	CQ 834 120 (55G 383400 5412000)	AGD66	UTM	1:100K Tasmanian government map	Mesibov, Robert		610	610	1987-02-16	1987	02	16	Mesibov, Robert | Tait, Noel | Stuchbury, Robyn | Briscoe, David | Atkinson, Kathie	velvet worm survey, Macquarie University project		hand-sampling
REM-event-0238	Australia	AU	Tasmania	N of Fingerpost	-41.3981	145.5875	250	WGS84	0.0001	CQ 818 159 (55G 381800 5415900)	AGD66	UTM	1:100K Tasmanian government map	Mesibov, Robert		600	600	1987-02-16	1987	02	16	Mesibov, Robert | Tait, Noel | Stuchbury, Robyn | Briscoe, David | Atkinson, Kathie	velvet worm survey, Macquarie University project		hand-sampling
REM-event-0239	Australia	AU	Tasmania	Kenneth Creek	-42.2683	147.8672	250	WGS84	0.0001	EP 714 199 (55G 571400 5319900)	AGD66	UTM	1:100K Tasmanian government map	Mesibov, Robert		400	400	1987-02-18	1987	02	18	Mesibov, Robert | Tait, Noel | Stuchbury, Robyn | Briscoe, David | Atkinson, Kathie	velvet worm survey, Macquarie University project		hand-sampling
REM-event-0240	Australia	AU	Tasmania	Three Thumbs	-42.5967	147.8850	250	WGS84	0.0001	EN 725 834 (55G 572500 5283400)	AGD66	UTM	1:100K Tasmanian government map	Mesibov, Robert		220	220	1987-02-18	1987	02	18	Mesibov, Robert | Tait, Noel | Stuchbury, Robyn | Briscoe, David | Atkinson, Kathie	velvet worm survey, Macquarie University project		hand-sampling
REM-event-0241	Australia	AU	Tasmania	Apsley Myrtle Reserve	-41.7950	148.1267	250	WGS84	0.0001	EP 935 722 (55G 593500 5372200)	AGD66	UTM	1:100K Tasmanian government map	Mesibov, Robert		600	600	1987-02-19	1987	02	19	Mesibov, Robert | Tait, Noel | Stuchbury, Robyn | Briscoe, David | Atkinson, Kathie	velvet worm survey, Macquarie University project		hand-sampling
REM-event-0242	Australia	AU	Tasmania	Elephant Pass	-41.6414	148.2406	250	WGS84	0.0001	FP 032 891 (55G 603200 5389100)	AGD66	UTM	1:100K Tasmanian government map	Mesibov, Robert		320	320	1987-02-19	1987	02	19	Mesibov, Robert | Tait, Noel | Stuchbury, Robyn | Briscoe, David | Atkinson, Kathie	velvet worm survey, Macquarie University project		hand-sampling
REM-event-0243	Australia	AU	Tasmania	Meetus Falls	-41.9483	147.8814	1000	WGS84	0.0001				Google Earth	Mesibov, Robert		550	550	1987-02-19	1987	02	19	Mesibov, Robert | Tait, Noel | Stuchbury, Robyn | Briscoe, David | Atkinson, Kathie	velvet worm survey, Macquarie University project		hand-sampling
REM-event-0244	Australia	AU	Tasmania	South Sister	-41.5344	148.1724	25	WGS84	0.0001				LISTmap (Land Information Services Tasmania online mapper)	Mesibov, Robert		800	800	1987-02-19	1987	02	19	Mesibov, Robert | Tait, Noel | Stuchbury, Robyn | Briscoe, David | Atkinson, Kathie	velvet worm survey, Macquarie University project		hand-sampling
REM-event-0245	Australia	AU	Tasmania	South Sister	-41.5344	148.1753	250	WGS84	0.0001				LISTmap (Land Information Services Tasmania online mapper)	Mesibov, Robert		720	720	1987-02-19	1987	02	19	Mesibov, Robert | Tait, Noel | Stuchbury, Robyn | Briscoe, David | Atkinson, Kathie	velvet worm survey, Macquarie University project		hand-sampling
REM-event-0246	Australia	AU	Tasmania	Ericksons Road	-41.3167	148.1219	250	WGS84	0.0001	EQ 938 253 (55G 593800 5425300)	AGD66	UTM	1:100K Tasmanian government map	Mesibov, Robert		110	110	1987-02-20	1987	02	20	Mesibov, Robert | Tait, Noel | Stuchbury, Robyn | Briscoe, David | Atkinson, Kathie	velvet worm survey, Macquarie University project		hand-sampling
REM-event-0247	Australia	AU	Tasmania	Rattler Hill	-41.2294	147.8878	250	WGS84	0.0001	EQ 743 352 (55G 574300 5435200)	AGD66	UTM	1:100K Tasmanian government map	Mesibov, Robert		660	660	1987-02-20	1987	02	20	Mesibov, Robert | Tait, Noel | Stuchbury, Robyn | Briscoe, David | Atkinson, Kathie	velvet worm survey, Macquarie University project		hand-sampling
REM-event-0248	Australia	AU	Tasmania	Ben Ridge Road	-41.3494	147.7353	250	WGS84	0.0001	EQ 614 220 (55G 561400 5422000)	AGD66	UTM	1:100K Tasmanian government map	Mesibov, Robert		820	820	1987-02-21	1987	02	21	Mesibov, Robert | Tait, Noel | Stuchbury, Robyn | Briscoe, David | Atkinson, Kathie	velvet worm survey, Macquarie University project		hand-sampling
REM-event-0249	Australia	AU	Tasmania	Mt Barrow	-41.3744	147.4247	250	WGS84	0.0001	EQ 354 194 (55G 535400 5419400)	AGD66	UTM	1:100K Tasmanian government map	Mesibov, Robert		1150	1150	1987-02-21	1987	02	21	Mesibov, Robert | Tait, Noel | Stuchbury, Robyn | Briscoe, David | Atkinson, Kathie	velvet worm survey, Macquarie University project		hand-sampling
REM-event-0250	Australia	AU	Tasmania	Zeehan-Renison Bell State Reserve	-41.8128	145.4144	250	WGS84	0.0001	CP 682 696 (55G 368200 5369600)	AGD66	UTM	1:100K Tasmanian government map	Mesibov, Robert		280	280	1987-04-26	1987	04	26	Mesibov, Robert			hand-sampling
REM-event-0251	Australia	AU	Tasmania	Ericksons Road	-41.3167	148.1219	250	WGS84	0.0001	EQ 938 253 (55G 593800 5425300)	AGD66	UTM	1:100K Tasmanian government map	Mesibov, Robert		110	110	1987-08-11	1987	08	11	Mesibov, Robert	velvet worm survey, Plomley Foundation project		hand-sampling
REM-event-0252	Australia	AU	Tasmania	Mt Nisbet	-41.2953	148.1025	250	WGS84	0.0001	EQ 922 277 (55G 592200 5427700)	AGD66	UTM	1:100K Tasmanian government map	Mesibov, Robert		200	200	1987-08-11	1987	08	11	Mesibov, Robert	velvet worm survey, Plomley Foundation project		hand-sampling
REM-event-0253	Australia	AU	Tasmania	Terryvale Road	-41.2933	148.1253	250	WGS84	0.0001	EQ 941 279 (55G 594100 5427900)	AGD66	UTM	1:100K Tasmanian government map	Mesibov, Robert		80	80	1987-08-11	1987	08	11	Mesibov, Robert	velvet worm survey, Plomley Foundation project		hand-sampling
REM-event-0254	Australia	AU	Tasmania	Wolfram Creek	-41.4072	148.1522	250	WGS84	0.0001	EQ 962 152 (55G 596200 5415200)	AGD66	UTM	1:100K Tasmanian government map	Mesibov, Robert		60	60	1987-08-11	1987	08	11	Mesibov, Robert	velvet worm survey, Plomley Foundation project		hand-sampling
REM-event-0255	Australia	AU	Tasmania	McAuliffs Hill	-41.3186	148.0958	250	WGS84	0.0001	EQ 916 251 (55G 591600 5425100)	AGD66	UTM	1:100K Tasmanian government map	Mesibov, Robert		200	200	1987-08-13	1987	08	13	Mesibov, Robert	velvet worm survey, Plomley Foundation project		hand-sampling
REM-event-0256	Australia	AU	Tasmania	McAuliffs Hill	-41.3225	148.0911	250	WGS84	0.0001	EQ 912 247 (55G 591200 5424700)	AGD66	UTM	1:100K Tasmanian government map	Mesibov, Robert		200	200	1987-08-13	1987	08	13	Mesibov, Robert	velvet worm survey, Plomley Foundation project		hand-sampling
REM-event-0257	Australia	AU	Tasmania	Powers Rivulet	-41.3089	148.0908	250	WGS84	0.0001	EQ 912 262 (55G 591200 5426200)	AGD66	UTM	1:100K Tasmanian government map	Mesibov, Robert		110	110	1987-08-13	1987	08	13	Mesibov, Robert	velvet worm survey, Plomley Foundation project		hand-sampling
REM-event-0258	Australia	AU	Tasmania	Toms Gully	-41.3486	148.0819	250	WGS84	0.0001	EQ 904 218 (55G 590400 5421800)	AGD66	UTM	1:100K Tasmanian government map	Mesibov, Robert		200	200	1987-08-13	1987	08	13	Mesibov, Robert	velvet worm survey, Plomley Foundation project		hand-sampling
REM-event-0259	Australia	AU	Tasmania	Carters Marsh	-41.3644	148.1156	250	WGS84	0.0001	EQ 932 200 (55G 593200 5420000)	AGD66	UTM	1:100K Tasmanian government map	Mesibov, Robert		150	150	1987-08-14	1987	08	14	Mesibov, Robert	velvet worm survey, Plomley Foundation project		hand-sampling
REM-event-0260	Australia	AU	Tasmania	Carters Road	-41.3694	148.0775	250	WGS84	0.0001	EQ 900 195 (55G 590000 5419500)	AGD66	UTM	1:100K Tasmanian government map	Mesibov, Robert		150	150	1987-08-14	1987	08	14	Mesibov, Robert	velvet worm survey, Plomley Foundation project		hand-sampling
REM-event-0261	Australia	AU	Tasmania	Carters Track	-41.3842	148.1281	250	WGS84	0.0001	EQ 942 178 (55G 594200 5417800)	AGD66	UTM	1:100K Tasmanian government map	Mesibov, Robert		250	250	1987-08-14	1987	08	14	Mesibov, Robert	velvet worm survey, Plomley Foundation project		hand-sampling
REM-event-0262	Australia	AU	Tasmania	Ansons River	-41.1953	148.1081	250	WGS84	0.0001	EQ 928 388 (55G 592800 5438800)	AGD66	UTM	1:100K Tasmanian government map	Mesibov, Robert		120	120	1987-08-15	1987	08	15	Mesibov, Robert	velvet worm survey, Plomley Foundation project		hand-sampling
REM-event-0263	Australia	AU	Tasmania	Arm Creek	-41.4103	148.2231	250	WGS84	0.0001	FQ 021 148 (55G 602100 5414800)	AGD66	UTM	1:100K Tasmanian government map	Mesibov, Robert		30	30	1987-08-15	1987	08	15	Mesibov, Robert	velvet worm survey, Plomley Foundation project		hand-sampling
REM-event-0264	Australia	AU	Tasmania	Launceston Creek	-41.3378	148.1739	250	WGS84	0.0001	EQ 981 229 (55G 598100 5422900)	AGD66	UTM	1:100K Tasmanian government map	Mesibov, Robert		50	50	1987-08-16	1987	08	16	Mesibov, Robert	velvet worm survey, Plomley Foundation project		hand-sampling
REM-event-0265	Australia	AU	Tasmania	Little Marsh Creek	-41.6306	148.2667	250	WGS84	0.0001	FP 054 903 (55G 605400 5390300)	AGD66	UTM	1:100K Tasmanian government map	Mesibov, Robert		350	350	1987-08-17	1987	08	17	Mesibov, Robert	velvet worm survey, Plomley Foundation project		hand-sampling
REM-event-0266	Australia	AU	Tasmania	Lower Marsh Creek	-41.6547	148.2647	250	WGS84	0.0001	FP 052 876 (55G 605200 5387600)	AGD66	UTM	1:100K Tasmanian government map	Mesibov, Robert		50	50	1987-08-17	1987	08	17	Mesibov, Robert	velvet worm survey, Plomley Foundation project		hand-sampling
REM-event-0267	Australia	AU	Tasmania	Jewells Creek	-40.9825	148.0283	250	WGS84	0.0001	EQ 864 625 (55G 586400 5462500)	AGD66	UTM	1:100K Tasmanian government map	Mesibov, Robert		110	110	1987-08-18	1987	08	18	Mesibov, Robert	velvet worm survey, Plomley Foundation project		hand-sampling
REM-event-0268	Australia	AU	Tasmania	Piccaninny Creek	-41.6750	148.2267	250	WGS84	0.0001	FP 020 854 (55G 602000 5385400)	AGD66	UTM	1:100K Tasmanian government map	Mesibov, Robert		440	440	1987-08-19	1987	08	19	Mesibov, Robert	velvet worm survey, Plomley Foundation project		hand-sampling
REM-event-0269	Australia	AU	Tasmania	Hodges Creek	-41.2917	148.0858	250	WGS84	0.0001	EQ 908 281 (55G 590800 5428100)	AGD66	UTM	1:100K Tasmanian government map	Mesibov, Robert		250	250	1987-08-22	1987	08	22	Mesibov, Robert	velvet worm survey, Plomley Foundation project		hand-sampling
REM-event-0270	Australia	AU	Tasmania	Siamese Road	-41.2986	148.0453	250	WGS84	0.0001	EQ 874 274 (55G 587400 5427400)	AGD66	UTM	1:100K Tasmanian government map	Mesibov, Robert		400	400	1987-08-22	1987	08	22	Mesibov, Robert	velvet worm survey, Plomley Foundation project		hand-sampling
REM-event-0271	Australia	AU	Tasmania	Terryvale Link	-41.3000	148.0800	250	WGS84	0.0001	EQ 903 272 (55G 590300 5427200)	AGD66	UTM	1:100K Tasmanian government map	Mesibov, Robert		200	200	1987-08-22	1987	08	22	Mesibov, Robert	velvet worm survey, Plomley Foundation project		hand-sampling
REM-event-0272	Australia	AU	Tasmania	Powers Road	-41.3022	148.0228	250	WGS84	0.0001	EQ 855 270 (55G 585500 5427000)	AGD66	UTM	1:100K Tasmanian government map	Mesibov, Robert		230	230	1987-08-23	1987	08	23	Mesibov, Robert	velvet worm survey, Plomley Foundation project		hand-sampling
REM-event-0273	Australia	AU	Tasmania	George River	-41.2722	148.0747	250	WGS84	0.0001	EQ 899 303 (55G 589900 5430300)	AGD66	UTM	1:100K Tasmanian government map	Mesibov, Robert		100	100	1987-08-24	1987	08	24	Mesibov, Robert	velvet worm survey, Plomley Foundation project		hand-sampling
REM-event-0274	Australia	AU	Tasmania	Eastern Creek Road	-41.4267	148.1969	250	WGS84	0.0001	EQ 999 130 (55G 599900 5413000)	AGD66	UTM	1:100K Tasmanian government map	Mesibov, Robert		120	120	1987-08-25	1987	08	25	Mesibov, Robert	velvet worm survey, Plomley Foundation project		hand-sampling
REM-event-0275	Australia	AU	Tasmania	Trout Road	-41.4400	148.2200	250	WGS84	0.0001	FQ 018 115 (55G 601800 5411500)	AGD66	UTM	1:100K Tasmanian government map	Mesibov, Robert		50	50	1987-08-25	1987	08	25	Mesibov, Robert	velvet worm survey, Plomley Foundation project		hand-sampling
REM-event-0276	Australia	AU	Tasmania	New England Road	-41.1864	148.0806	250	WGS84	0.0001	EQ 905 398 (55G 590500 5439800)	AGD66	UTM	1:100K Tasmanian government map	Mesibov, Robert		230	230	1987-08-26	1987	08	26	Mesibov, Robert	velvet worm survey, Plomley Foundation project		hand-sampling
REM-event-0277	Australia	AU	Tasmania	Ransom River	-41.2317	148.0539	250	WGS84	0.0001	EQ 882 348 (55G 588200 5434800)	AGD66	UTM	1:100K Tasmanian government map	Mesibov, Robert		160	160	1987-08-26	1987	08	26	Mesibov, Robert	velvet worm survey, Plomley Foundation project		hand-sampling
REM-event-0278	Australia	AU	Tasmania	Basin Creek	-41.3764	148.2594	250	WGS84	0.0001	FQ 052 185 (55G 605200 5418500)	AGD66	UTM	1:100K Tasmanian government map	Mesibov, Robert		50	50	1987-08-27	1987	08	27	Mesibov, Robert	velvet worm survey, Plomley Foundation project		hand-sampling
REM-event-0279	Australia	AU	Tasmania	Ransom River	-41.2317	148.0539	250	WGS84	0.0001	EQ 882 348 (55G 588200 5434800)	AGD66	UTM	1:100K Tasmanian government map	Mesibov, Robert		160	160	1987-08-27	1987	08	27	Mesibov, Robert	velvet worm survey, Plomley Foundation project		hand-sampling
REM-event-0280	Australia	AU	Tasmania	Mt Nicholas	-41.5592	148.1131	250	WGS84	0.0001	EP 927 984 (55G 592700 5398400)	AGD66	UTM	1:100K Tasmanian government map	Mesibov, Robert		350	350	1987-08-28	1987	08	28	Mesibov, Robert	velvet worm survey, Plomley Foundation project		hand-sampling
REM-event-0281	Australia	AU	Tasmania	Fraser Road	-41.1047	148.1458	250	WGS84	0.0001	EQ 961 488 (55G 596100 5448800)	AGD66	UTM	1:100K Tasmanian government map	Mesibov, Robert		170	170	1987-08-29	1987	08	29	Mesibov, Robert	velvet worm survey, Plomley Foundation project		hand-sampling
REM-event-0282	Australia	AU	Tasmania	Humbug Point Road	-41.2697	148.3039	250	WGS84	0.0001	FQ 091 303 (55G 609100 5430300)	AGD66	UTM	1:100K Tasmanian government map	Mesibov, Robert		60	60	1987-08-29	1987	08	29	Mesibov, Robert	velvet worm survey, Plomley Foundation project		hand-sampling
REM-event-0283	Australia	AU	Tasmania	Mt Elephant	-41.6261	148.2569	250	WGS84	0.0001	FP 046 908 (55G 604600 5390800)	AGD66	UTM	1:100K Tasmanian government map	Mesibov, Robert		430	430	1987-08-30	1987	08	30	Mesibov, Robert	velvet worm survey, Plomley Foundation project		hand-sampling
REM-event-0284	Australia	AU	Tasmania	Mt Elephant	-41.6289	148.2547	250	WGS84	0.0001	FP 044 905 (55G 604400 5390500)	AGD66	UTM	1:100K Tasmanian government map	Mesibov, Robert		450	450	1987-08-30	1987	08	30	Mesibov, Robert	velvet worm survey, Plomley Foundation project		hand-sampling
REM-event-0285	Australia	AU	Tasmania	Tower Hill Road	-41.5519	147.8969	250	WGS84	0.0001	EP 747 994 (55G 574700 5399400)	AGD66	UTM	1:100K Tasmanian government map	Mesibov, Robert		570	570	1987-08-31	1987	08	31	Mesibov, Robert	velvet worm survey, Plomley Foundation project		hand-sampling
REM-event-0286	Australia	AU	Tasmania	The Shades	-41.1697	148.2303	250	WGS84	0.0001	FQ 031 415 (55G 603100 5441500)	AGD66	UTM	1:100K Tasmanian government map	Mesibov, Robert		200	200	1987-09-01	1987	09	01	Mesibov, Robert	velvet worm survey, Plomley Foundation project		hand-sampling
REM-event-0287	Australia	AU	Tasmania	The Shades	-41.1714	148.2256	250	WGS84	0.0001	FQ 027 413 (55G 602700 5441300)	AGD66	UTM	1:100K Tasmanian government map	Mesibov, Robert		260	260	1987-09-01	1987	09	01	Mesibov, Robert	velvet worm survey, Plomley Foundation project		hand-sampling
REM-event-0288	Australia	AU	Tasmania	Ericksons Road	-41.3167	148.1219	250	WGS84	0.0001	EQ 938 253 (55G 593800 5425300)	AGD66	UTM	1:100K Tasmanian government map	Mesibov, Robert		110	110	1987-09-02	1987	09	02	Mesibov, Robert	velvet worm survey, Plomley Foundation project		hand-sampling
REM-event-0289	Australia	AU	Tasmania	Lower Marsh Creek	-41.6547	148.2647	250	WGS84	0.0001	FP 052 876 (55G 605200 5387600)	AGD66	UTM	1:100K Tasmanian government map	Mesibov, Robert		50	50	1987-09-02	1987	09	02	Mesibov, Robert	velvet worm survey, Plomley Foundation project		hand-sampling
REM-event-0290	Australia	AU	Tasmania	Loila Tier	-41.3825	148.2008	250	WGS84	0.0001	FQ 003 179 (55G 600300 5417900)	AGD66	UTM	1:100K Tasmanian government map	Mesibov, Robert		300	300	1987-09-06	1987	09	06	Mesibov, Robert	velvet worm survey, Plomley Foundation project		hand-sampling
REM-event-0291	Australia	AU	Tasmania	Evercreech Forest Reserve	-41.3992	147.9739	250	WGS84	0.0001	EQ 813 163 (55G 581300 5416300)	AGD66	UTM	1:100K Tasmanian government map	Mesibov, Robert		350	350	1987-09-07	1987	09	07	Mesibov, Robert	velvet worm survey, Plomley Foundation project		hand-sampling
REM-event-0292	Australia	AU	Tasmania	Hogans Road	-41.3850	148.0253	250	WGS84	0.0001	EQ 856 178 (55G 585600 5417800)	AGD66	UTM	1:100K Tasmanian government map	Mesibov, Robert		470	470	1987-09-07	1987	09	07	Mesibov, Robert	velvet worm survey, Plomley Foundation project		hand-sampling
REM-event-0293	Australia	AU	Tasmania	Hogans Road	-41.4264	148.0414	250	WGS84	0.0001	EQ 869 132 (55G 586900 5413200)	AGD66	UTM	1:100K Tasmanian government map	Mesibov, Robert		470	470	1987-09-07	1987	09	07	Mesibov, Robert	velvet worm survey, Plomley Foundation project		hand-sampling
REM-event-0294	Australia	AU	Tasmania	Mathinna Falls	-41.4069	147.9011	250	WGS84	0.0001	EQ 752 155 (55G 575200 5415500)	AGD66	UTM	1:100K Tasmanian government map	Mesibov, Robert		470	470	1987-09-07	1987	09	07	Mesibov, Robert	velvet worm survey, Plomley Foundation project		hand-sampling
REM-event-0295	Australia	AU	Tasmania	Irish Town Road	-41.5872	148.2586	250	WGS84	0.0001	FP 048 951 (55G 604800 5395100)	AGD66	UTM	1:100K Tasmanian government map	Mesibov, Robert		300	300	1987-09-08	1987	09	08	Mesibov, Robert	velvet worm survey, Plomley Foundation project		hand-sampling
REM-event-0296	Australia	AU	Tasmania	MG Road	-41.6539	148.1881	250	WGS84	0.0001	EP 988 878 (55G 598800 5387800)	AGD66	UTM	1:100K Tasmanian government map	Mesibov, Robert		440	440	1987-09-08	1987	09	08	Mesibov, Robert	velvet worm survey, Plomley Foundation project		hand-sampling
REM-event-0297	Australia	AU	Tasmania	St Patricks Head	-41.5750	148.2344	250	WGS84	0.0001	FP 028 965 (55G 602800 5396500)	AGD66	UTM	1:100K Tasmanian government map	Mesibov, Robert		500	500	1987-09-08	1987	09	08	Mesibov, Robert	velvet worm survey, Plomley Foundation project		hand-sampling
REM-event-0298	Australia	AU	Tasmania	Denison Rivulet	-41.7978	148.2086	250	WGS84	0.0001	FP 003 718 (55G 600300 5371800)	AGD66	UTM	1:100K Tasmanian government map	Mesibov, Robert		380	380	1987-09-10	1987	09	10	Mesibov, Robert	velvet worm survey, Plomley Foundation project		hand-sampling
REM-event-0299	Australia	AU	Tasmania	Mt Victoria	-41.3444	147.8308	250	WGS84	0.0001	EQ 694 225 (55G 569400 5422500)	AGD66	UTM	1:100K Tasmanian government map	Mesibov, Robert		820	820	1987-09-11	1987	09	11	Mesibov, Robert	velvet worm survey, Plomley Foundation project		hand-sampling
REM-event-0300	Australia	AU	Tasmania	Polleys Creek	-41.3817	147.7692	250	WGS84	0.0001	EQ 642 184 (55G 564200 5418400)	AGD66	UTM	1:100K Tasmanian government map	Mesibov, Robert		780	780	1987-09-11	1987	09	11	Mesibov, Robert	velvet worm survey, Plomley Foundation project		hand-sampling
REM-event-0301	Australia	AU	Tasmania	Rosedale Flat	-41.4314	147.8728	250	WGS84	0.0001	EQ 728 128 (55G 572800 5412800)	AGD66	UTM	1:100K Tasmanian government map	Mesibov, Robert		300	300	1987-09-11	1987	09	11	Mesibov, Robert	velvet worm survey, Plomley Foundation project		hand-sampling
REM-event-0302	Australia	AU	Tasmania	Claytons Road	-41.4425	147.9375	250	WGS84	0.0001	EQ 782 115 (55G 578200 5411500)	AGD66	UTM	1:100K Tasmanian government map	Mesibov, Robert		310	310	1987-09-13	1987	09	13	Mesibov, Robert	velvet worm survey, Plomley Foundation project		hand-sampling
REM-event-0303	Australia	AU	Tasmania	King Ridge	-41.4364	147.9147	250	WGS84	0.0001	EQ 763 122 (55G 576300 5412200)	AGD66	UTM	1:100K Tasmanian government map	Mesibov, Robert		450	450	1987-09-13	1987	09	13	Mesibov, Robert	velvet worm survey, Plomley Foundation project		hand-sampling
REM-event-0304	Australia	AU	Tasmania	Robinson Creek	-41.4200	147.9622	250	WGS84	0.0001	EQ 803 140 (55G 580300 5414000)	AGD66	UTM	1:100K Tasmanian government map	Mesibov, Robert		320	320	1987-09-13	1987	09	13	Mesibov, Robert	velvet worm survey, Plomley Foundation project		hand-sampling
REM-event-0305	Australia	AU	Tasmania	Catos Creek	-41.4697	148.1403	250	WGS84	0.0001	EQ 951 083 (55G 595100 5408300)	AGD66	UTM	1:100K Tasmanian government map	Mesibov, Robert		70	70	1987-09-14	1987	09	14	Mesibov, Robert	velvet worm survey, Plomley Foundation project		hand-sampling
REM-event-0306	Australia	AU	Tasmania	Piccaninny Creek	-41.6828	148.2569	250	WGS84	0.0001	FP 045 845 (55G 604500 5384500)	AGD66	UTM	1:100K Tasmanian government map	Mesibov, Robert		100	100	1987-09-15	1987	09	15	Mesibov, Robert	velvet worm survey, Plomley Foundation project		hand-sampling
REM-event-0307	Australia	AU	Tasmania	Tower Hill	-41.5567	147.8731	250	WGS84	0.0001	EP 727 989 (55G 572700 5398900)	AGD66	UTM	1:100K Tasmanian government map	Mesibov, Robert		610	610	1987-09-16	1987	09	16	Mesibov, Robert	velvet worm survey, Plomley Foundation project		hand-sampling
REM-event-0308	Australia	AU	Tasmania	Wardlaws Creek	-41.6381	148.2178	250	WGS84	0.0001	FP 013 895 (55G 601300 5389500)	AGD66	UTM	1:100K Tasmanian government map	Mesibov, Robert		360	360	1987-09-20	1987	09	20	Mesibov, Robert	velvet worm survey, Plomley Foundation project		hand-sampling
REM-event-0309	Australia	AU	Tasmania	Edwards Road	-43.0764	146.7519	50	WGS84	0.0001				1:25K Forestry Commission Tasmania map	Mesibov, Robert		120	120	1988-03-15	1988	03	15	Mesibov, Robert	log invertebrate survey, Forestry Commission Tasmania project	plot MA1	hand-sampling on 0.1-0.2 ha irregular plots
REM-event-0310	Australia	AU	Tasmania	Edwards Road	-43.0742	146.7522	250	WGS84	0.0001	DN 797 310 (55G 479700 5231000)	AGD66	UTM	1:100K Tasmanian government map	Mesibov, Robert	mean position of several plots	110	130	1988-03-15/1988-04-06	1988	04	06	Mesibov, Robert	log invertebrate survey, Forestry Commission Tasmania project		hand-sampling on 0.1-0.2 ha irregular plots
REM-event-0311	Australia	AU	Tasmania	Edwards Road	-43.0861	146.7519	250	WGS84	0.0001	DN 797 300 (55G 479700 5230000)	AGD66	UTM	1:100K Tasmanian government map	Mesibov, Robert	mean position of several plots	80	100	1988-03-15/1988-04-06	1988	04	06	Mesibov, Robert	log invertebrate survey, Forestry Commission Tasmania project		hand-sampling on 0.1-0.2 ha irregular plots
REM-event-0312	Australia	AU	Tasmania	Edwards Road	-43.0839	146.7519	50	WGS84	0.0001				1:25K Forestry Commission Tasmania map	Mesibov, Robert		90	90	1988-03-16	1988	03	16	Mesibov, Robert	log invertebrate survey, Forestry Commission Tasmania project	plot RA1	hand-sampling on 0.1-0.2 ha irregular plots
REM-event-0313	Australia	AU	Tasmania	Edwards Road	-43.0750	146.7514	50	WGS84	0.0001				1:25K Forestry Commission Tasmania map	Mesibov, Robert		120	120	1988-03-17	1988	03	17	Mesibov, Robert	log invertebrate survey, Forestry Commission Tasmania project	plot MA2	hand-sampling on 0.1-0.2 ha irregular plots
REM-event-0314	Australia	AU	Tasmania	Edwards Road	-43.0847	146.7519	50	WGS84	0.0001				1:25K Forestry Commission Tasmania map	Mesibov, Robert		90	90	1988-03-21	1988	03	21	Mesibov, Robert	log invertebrate survey, Forestry Commission Tasmania project	plot RA2	hand-sampling on 0.1-0.2 ha irregular plots
REM-event-0315	Australia	AU	Tasmania	Edwards Road	-43.0744	146.7514	50	WGS84	0.0001				1:25K Forestry Commission Tasmania map	Mesibov, Robert		130	130	1988-03-22	1988	03	22	Mesibov, Robert	log invertebrate survey, Forestry Commission Tasmania project	plot MA3	hand-sampling on 0.1-0.2 ha irregular plots
REM-event-0316	Australia	AU	Tasmania	Edwards Road	-43.0867	146.7525	50	WGS84	0.0001				1:25K Forestry Commission Tasmania map	Mesibov, Robert		100	100	1988-03-23	1988	03	23	Mesibov, Robert	log invertebrate survey, Forestry Commission Tasmania project	plot RA3	hand-sampling on 0.1-0.2 ha irregular plots
REM-event-0317	Australia	AU	Tasmania	Edwards Road	-43.0875	146.7525	50	WGS84	0.0001				1:25K Forestry Commission Tasmania map	Mesibov, Robert		100	100	1988-03-23	1988	03	23	Mesibov, Robert	log invertebrate survey, Forestry Commission Tasmania project	plot RA4	hand-sampling on 0.1-0.2 ha irregular plots
REM-event-0318	Australia	AU	Tasmania	Edwards Road	-43.0753	146.7519	50	WGS84	0.0001				1:25K Forestry Commission Tasmania map	Mesibov, Robert		130	130	1988-03-24	1988	03	24	Mesibov, Robert	log invertebrate survey, Forestry Commission Tasmania project	plot MA4	hand-sampling on 0.1-0.2 ha irregular plots
REM-event-0319	Australia	AU	Tasmania	Edwards Road	-43.0831	146.7525	50	WGS84	0.0001				1:25K Forestry Commission Tasmania map	Mesibov, Robert		100	100	1988-03-28	1988	03	28	Mesibov, Robert	log invertebrate survey, Forestry Commission Tasmania project	plot RA5	hand-sampling on 0.1-0.2 ha irregular plots
REM-event-0320	Australia	AU	Tasmania	Edwards Road	-43.0678	146.7533	50	WGS84	0.0001				1:25K Forestry Commission Tasmania map	Mesibov, Robert		100	100	1988-03-29	1988	03	29	Mesibov, Robert	log invertebrate survey, Forestry Commission Tasmania project	plot MA5	hand-sampling on 0.1-0.2 ha irregular plots
REM-event-0321	Australia	AU	Tasmania	Edwards Road	-43.0731	146.7514	50	WGS84	0.0001				1:25K Forestry Commission Tasmania map	Mesibov, Robert		130	130	1988-03-29	1988	03	29	Mesibov, Robert	log invertebrate survey, Forestry Commission Tasmania project	plot MA6	hand-sampling on 0.1-0.2 ha irregular plots
REM-event-0322	Australia	AU	Tasmania	Edwards Road	-43.0883	146.7519	50	WGS84	0.0001				1:25K Forestry Commission Tasmania map	Mesibov, Robert		100	100	1988-03-30	1988	03	30	Mesibov, Robert	log invertebrate survey, Forestry Commission Tasmania project	plot RA6	hand-sampling on 0.1-0.2 ha irregular plots
REM-event-0323	Australia	AU	Tasmania	Lower Marsh Creek	-41.6547	148.2672	250	WGS84	0.0001	FP 054 876 (55G 605400 5387600)	AGD66	UTM	1:100K Tasmanian government map	Mesibov, Robert		50	50	1988-04-02	1988	04	02	Mesibov, Robert			hand-sampling
REM-event-0324	Australia	AU	Tasmania	Mt Elephant	-41.6172	148.2483	250	WGS84	0.0001	FP 039 918 (55G 603900 5391800)	AGD66	UTM	1:100K Tasmanian government map	Mesibov, Robert		750	750	1988-04-02	1988	04	02	Mesibov, Robert			hand-sampling
REM-event-0325	Australia	AU	Tasmania	Edwards Road	-43.0764	146.7533	50	WGS84	0.0001				1:25K Forestry Commission Tasmania map	Mesibov, Robert		120	120	1988-04-05	1988	04	05	Mesibov, Robert	log invertebrate survey, Forestry Commission Tasmania project	plot MA7	hand-sampling on 0.1-0.2 ha irregular plots
REM-event-0326	Australia	AU	Tasmania	Edwards Road	-43.0803	146.7514	50	WGS84	0.0001				1:25K Forestry Commission Tasmania map	Mesibov, Robert		90	90	1988-04-05	1988	04	05	Mesibov, Robert	log invertebrate survey, Forestry Commission Tasmania project	plot RA7	hand-sampling on 0.1-0.2 ha irregular plots
REM-event-0327	Australia	AU	Tasmania	Edwards Road	-43.0750	146.7525	50	WGS84	0.0001				1:25K Forestry Commission Tasmania map	Mesibov, Robert		130	130	1988-04-06	1988	04	06	Mesibov, Robert	log invertebrate survey, Forestry Commission Tasmania project	plot MA8	hand-sampling on 0.1-0.2 ha irregular plots
REM-event-0328	Australia	AU	Tasmania	Edwards Road	-43.0753	146.7539	50	WGS84	0.0001				1:25K Forestry Commission Tasmania map	Mesibov, Robert		130	130	1988-04-06	1988	04	06	Mesibov, Robert	log invertebrate survey, Forestry Commission Tasmania project	plot MA9	hand-sampling on 0.1-0.2 ha irregular plots
REM-event-0329	Australia	AU	Tasmania	Edwards Road	-43.0894	146.7508	50	WGS84	0.0001				1:25K Forestry Commission Tasmania map	Mesibov, Robert		110	110	1988-04-06	1988	04	06	Mesibov, Robert	log invertebrate survey, Forestry Commission Tasmania project	plot RA8	hand-sampling on 0.1-0.2 ha irregular plots
REM-event-0330	Australia	AU	Tasmania	Lilydale	-41.2569	147.2317	250	WGS84	0.0001	EQ 193 325 (55G 519300 5432500)	AGD66	UTM	1:100K Tasmanian government map	Mesibov, Robert		200	200	1988-05-15	1988	05	15	Mesibov, Robert			hand-sampling
REM-event-0331	Australia	AU	Tasmania	Mt Arthur	-41.2578	147.2842	250	WGS84	0.0001	EQ 237 324 (55G 523700 5432400)	AGD66	UTM	1:100K Tasmanian government map	Mesibov, Robert		550	550	1988-05-17	1988	05	17	Mesibov, Robert			hand-sampling
REM-event-0332	Australia	AU	Tasmania	Mt Arthur	-41.2597	147.2842	250	WGS84	0.0001	EQ 237 322 (55G 523700 5432200)	AGD66	UTM	1:100K Tasmanian government map	Mesibov, Robert		600	600	1988-05-17	1988	05	17	Mesibov, Robert			hand-sampling
REM-event-0333	Australia	AU	Tasmania	Mt Arthur	-41.2650	147.2975	250	WGS84	0.0001	EQ 248 316 (55G 524800 5431600)	AGD66	UTM	1:100K Tasmanian government map	Mesibov, Robert		650	650	1988-05-17	1988	05	17	Mesibov, Robert			hand-sampling
REM-event-0334	Australia	AU	Tasmania	Mt Arthur	-41.2694	147.3022	250	WGS84	0.0001	EQ 252 311 (55G 525200 5431100)	AGD66	UTM	1:100K Tasmanian government map	Mesibov, Robert		620	620	1988-05-17	1988	05	17	Mesibov, Robert			hand-sampling
REM-event-0335	Australia	AU	Tasmania	Mt Arthur	-41.2767	147.2617	250	WGS84	0.0001	EQ 218 303 (55G 521800 5430300)	AGD66	UTM	1:100K Tasmanian government map	Mesibov, Robert		750	750	1988-05-18	1988	05	18	Mesibov, Robert			hand-sampling
REM-event-0336	Australia	AU	Tasmania	Mt Arthur	-41.2839	147.2581	250	WGS84	0.0001	EQ 215 295 (55G 521500 5429500)	AGD66	UTM	1:100K Tasmanian government map	Mesibov, Robert		760	760	1988-05-18	1988	05	18	Mesibov, Robert			hand-sampling
REM-event-0337	Australia	AU	Tasmania	Mt Direction - Dans Creek	-41.2403	147.0597	500	WGS84	0.0001	EQ 049 344 (55G 504900 5434400)	AGD66	UTM	1:100K Tasmanian government map	Mesibov, Robert		200	200	1988-05-18	1988	05	18	Mesibov, Robert			hand-sampling
REM-event-0338	Australia	AU	Tasmania	Mt Arthur	-41.2750	147.2794	250	WGS84	0.0001	EQ 233 305 (55G 523300 5430500)	AGD66	UTM	1:100K Tasmanian government map	Mesibov, Robert		1050	1050	1988-05-19	1988	05	19	Mesibov, Robert			hand-sampling
REM-event-0339	Australia	AU	Tasmania	Mt Arthur	-41.2767	147.2772	250	WGS84	0.0001	EQ 231 303 (55G 523100 5430300)	AGD66	UTM	1:100K Tasmanian government map	Mesibov, Robert		990	990	1988-05-19	1988	05	19	Mesibov, Robert			hand-sampling
REM-event-0340	Australia	AU	Tasmania	Mt Arthur	-41.2778	147.2747	250	WGS84	0.0001	EQ 229 302 (55G 522900 5430200)	AGD66	UTM	1:100K Tasmanian government map	Mesibov, Robert		960	960	1988-05-19	1988	05	19	Mesibov, Robert			hand-sampling
REM-event-0341	Australia	AU	Tasmania	Patersonia Rivulet	-41.3008	147.3275	250	WGS84	0.0001	EQ 273 276 (55G 527300 5427600)	AGD66	UTM	1:100K Tasmanian government map	Mesibov, Robert		420	420	1988-05-19	1988	05	19	Mesibov, Robert			hand-sampling
REM-event-0342	Australia	AU	Tasmania	Denison Rivulet	-41.8272	148.2272	250	WGS84	0.0001	FP 018 685 (55G 601800 5368500)	AGD66	UTM	1:100K Tasmanian government map	Mesibov, Robert		90	90	1988-05-31	1988	05	31	Mesibov, Robert	Douglas-Apsley land snail survey, Parks and Wildlife Tasmania project		hand-sampling
REM-event-0343	Australia	AU	Tasmania	Denison Rivulet	-41.8283	148.2175	250	WGS84	0.0001	FP 010 684 (55G 601000 5368400)	AGD66	UTM	1:100K Tasmanian government map	Mesibov, Robert		150	150	1988-05-31	1988	05	31	Mesibov, Robert	Douglas-Apsley land snail survey, Parks and Wildlife Tasmania project		hand-sampling
REM-event-0344	Australia	AU	Tasmania	Denison Rivulet	-41.8244	148.2369	250	WGS84	0.0001	FP 026 688 (55G 602600 5368800)	AGD66	UTM	1:100K Tasmanian government map	Mesibov, Robert		70	70	1988-06-01	1988	06	01	Mesibov, Robert	Douglas-Apsley land snail survey, Parks and Wildlife Tasmania project		hand-sampling
REM-event-0345	Australia	AU	Tasmania	Mt Allen	-41.7911	148.2361	250	WGS84	0.0001	FP 026 725 (55G 602600 5372500)	AGD66	UTM	1:100K Tasmanian government map	Mesibov, Robert		250	250	1988-06-02	1988	06	02	Mesibov, Robert	Douglas-Apsley land snail survey, Parks and Wildlife Tasmania project		hand-sampling
REM-event-0346	Australia	AU	Tasmania	Mt Allen	-41.7847	148.2314	250	WGS84	0.0001	FP 022 732 (55G 602200 5373200)	AGD66	UTM	1:100K Tasmanian government map	Mesibov, Robert		180	180	1988-06-06	1988	06	06	Mesibov, Robert	Douglas-Apsley land snail survey, Parks and Wildlife Tasmania project		hand-sampling
REM-event-0347	Australia	AU	Tasmania	Mt Allen	-41.7956	148.2400	250	WGS84	0.0001	FP 029 720 (55G 602900 5372000)	AGD66	UTM	1:100K Tasmanian government map	Mesibov, Robert		210	210	1988-06-06	1988	06	06	Mesibov, Robert	Douglas-Apsley land snail survey, Parks and Wildlife Tasmania project		hand-sampling
REM-event-0348	Australia	AU	Tasmania	Coal Creek	-41.7822	148.2275	250	WGS84	0.0001	FP 019 735 (55G 601900 5373500)	AGD66	UTM	1:100K Tasmanian government map	Mesibov, Robert		100	100	1988-06-07	1988	06	07	Mesibov, Robert	Douglas-Apsley land snail survey, Parks and Wildlife Tasmania project		hand-sampling
REM-event-0349	Australia	AU	Tasmania	Coal Creek	-41.7831	148.2275	250	WGS84	0.0001	FP 019 734 (55G 601900 5373400)	AGD66	UTM	1:100K Tasmanian government map	Mesibov, Robert		100	100	1988-06-07	1988	06	07	Mesibov, Robert	Douglas-Apsley land snail survey, Parks and Wildlife Tasmania project		hand-sampling
REM-event-0350	Australia	AU	Tasmania	Thompsons Marshes	-41.7003	148.2236	250	WGS84	0.0001	FP 017 826 (55G 601700 5382600)	AGD66	UTM	1:100K Tasmanian government map	Mesibov, Robert		440	440	1988-06-08	1988	06	08	Mesibov, Robert	Douglas-Apsley land snail survey, Parks and Wildlife Tasmania project		hand-sampling
REM-event-0351	Australia	AU	Tasmania	Thompsons Marshes	-41.7011	148.2283	250	WGS84	0.0001	FP 021 825 (55G 602100 5382500)	AGD66	UTM	1:100K Tasmanian government map	Mesibov, Robert		440	440	1988-06-08	1988	06	08	Mesibov, Robert	Douglas-Apsley land snail survey, Parks and Wildlife Tasmania project		hand-sampling
REM-event-0352	Australia	AU	Tasmania	Thompsons Marshes	-41.6939	148.2258	250	WGS84	0.0001	FP 019 833 (55G 601900 5383300)	AGD66	UTM	1:100K Tasmanian government map	Mesibov, Robert		460	460	1988-06-09	1988	06	09	Mesibov, Robert	Douglas-Apsley land snail survey, Parks and Wildlife Tasmania project		hand-sampling
REM-event-0353	Australia	AU	Tasmania	Thompsons Marshes	-41.6983	148.2225	250	WGS84	0.0001	FP 016 828 (55G 601600 5382800)	AGD66	UTM	1:100K Tasmanian government map	Mesibov, Robert		490	490	1988-06-09	1988	06	09	Mesibov, Robert	Douglas-Apsley land snail survey, Parks and Wildlife Tasmania project		hand-sampling
REM-event-0354	Australia	AU	Tasmania	Ericksons Road	-41.3167	148.1219	250	WGS84	0.0001	EQ 938 253 (55G 593800 5425300)	AGD66	UTM	1:100K Tasmanian government map	Mesibov, Robert		110	110	1988-06-11	1988	06	11	Mesibov, Robert	Douglas-Apsley land snail survey, Parks and Wildlife Tasmania project		hand-sampling
REM-event-0355	Australia	AU	Tasmania	Tinmine Creek	-41.6986	148.1947	250	WGS84	0.0001	EP 993 828 (55G 599300 5382800)	AGD66	UTM	1:100K Tasmanian government map	Mesibov, Robert		530	530	1988-06-11	1988	06	11	Mesibov, Robert	Douglas-Apsley land snail survey, Parks and Wildlife Tasmania project		hand-sampling
REM-event-0356	Australia	AU	Tasmania	Tinmine Creek	-41.6989	148.1922	250	WGS84	0.0001	EP 991 828 (55G 599100 5382800)	AGD66	UTM	1:100K Tasmanian government map	Mesibov, Robert		520	520	1988-06-12	1988	06	12	Mesibov, Robert | Bell, Phillip | Bonham, Kevin			hand-sampling
REM-event-0357	Australia	AU	Tasmania	Tinmine Creek	-41.7033	148.1972	250	WGS84	0.0001	EP 995 823 (55G 599500 5382300)	AGD66	UTM	1:100K Tasmanian government map	Mesibov, Robert		490	490	1988-06-12	1988	06	12	Mesibov, Robert | Bell, Phillip | Bonham, Kevin			hand-sampling
REM-event-0358	Australia	AU	Tasmania	Doctors Creek	-41.7442	148.2414	250	WGS84	0.0001	FP 031 777 (55G 603100 5377700)	AGD66	UTM	1:100K Tasmanian government map	Mesibov, Robert		120	120	1988-06-13	1988	06	13	Mesibov, Robert	Douglas-Apsley land snail survey, Parks and Wildlife Tasmania project		hand-sampling
REM-event-0359	Australia	AU	Tasmania	Doctors Creek	-41.7450	148.2436	250	WGS84	0.0001	FP 033 776 (55G 603300 5377600)	AGD66	UTM	1:100K Tasmanian government map	Mesibov, Robert		110	110	1988-06-13	1988	06	13	Mesibov, Robert	Douglas-Apsley land snail survey, Parks and Wildlife Tasmania project		hand-sampling
REM-event-0360	Australia	AU	Tasmania	Organ Hill	-41.7850	148.2036	250	WGS84	0.0001	EP 999 732 (55G 599900 5373200)	AGD66	UTM	1:100K Tasmanian government map	Mesibov, Robert		380	380	1988-06-14	1988	06	14	Mesibov, Robert	Douglas-Apsley land snail survey, Parks and Wildlife Tasmania project		hand-sampling
REM-event-0361	Australia	AU	Tasmania	W of Mt Allen	-41.7833	148.2036	250	WGS84	0.0001	EP 999 734 (55G 599900 5373400)	AGD66	UTM	1:100K Tasmanian government map	Mesibov, Robert		350	350	1988-06-14	1988	06	14	Mesibov, Robert	Douglas-Apsley land snail survey, Parks and Wildlife Tasmania project		hand-sampling
REM-event-0362	Australia	AU	Tasmania	Lookout Hill	-41.7436	148.2219	250	WGS84	0.0001	FP 015 778 (55G 601500 5377800)	AGD66	UTM	1:100K Tasmanian government map	Mesibov, Robert		450	450	1988-06-15	1988	06	15	Mesibov, Robert	Douglas-Apsley land snail survey, Parks and Wildlife Tasmania project		hand-sampling
REM-event-0363	Australia	AU	Tasmania	Lookout Hill	-41.7497	148.2186	250	WGS84	0.0001	FP 012 771 (55G 601200 5377100)	AGD66	UTM	1:100K Tasmanian government map	Mesibov, Robert		430	430	1988-06-17	1988	06	17	Mesibov, Robert	Douglas-Apsley land snail survey, Parks and Wildlife Tasmania project		hand-sampling
REM-event-0364	Australia	AU	Tasmania	Lookout Hill	-41.7508	148.2197	250	WGS84	0.0001	FP 013 770 (55G 601300 5377000)	AGD66	UTM	1:100K Tasmanian government map	Mesibov, Robert		400	400	1988-06-17	1988	06	17	Mesibov, Robert	Douglas-Apsley land snail survey, Parks and Wildlife Tasmania project		hand-sampling
REM-event-0365	Australia	AU	Tasmania	Denison Marshes area	-41.7967	148.2097	250	WGS84	0.0001	FP 004 719 (55G 600400 5371900)	AGD66	UTM	1:100K Tasmanian government map	Mesibov, Robert		360	360	1988-06-18	1988	06	18	Mesibov, Robert	Douglas-Apsley land snail survey, Parks and Wildlife Tasmania project		hand-sampling
REM-event-0366	Australia	AU	Tasmania	Mt Allen	-41.8019	148.2303	250	WGS84	0.0001	FP 021 713 (55G 602100 5371300)	AGD66	UTM	1:100K Tasmanian government map	Mesibov, Robert		390	390	1988-06-18	1988	06	18	Mesibov, Robert	Douglas-Apsley land snail survey, Parks and Wildlife Tasmania project		hand-sampling
REM-event-0367	Australia	AU	Tasmania	Tinmine Creek	-41.7003	148.2139	250	WGS84	0.0001	FP 009 826 (55G 600900 5382600)	AGD66	UTM	1:100K Tasmanian government map	Mesibov, Robert		460	460	1988-06-19	1988	06	19	Mesibov, Robert	Douglas-Apsley land snail survey, Parks and Wildlife Tasmania project		hand-sampling
REM-event-0368	Australia	AU	Tasmania	Tinmine Creek	-41.7003	148.2164	250	WGS84	0.0001	FP 011 826 (55G 601100 5382600)	AGD66	UTM	1:100K Tasmanian government map	Mesibov, Robert		550	550	1988-06-19	1988	06	19	Mesibov, Robert	Douglas-Apsley land snail survey, Parks and Wildlife Tasmania project		hand-sampling
REM-event-0369	Australia	AU	Tasmania	Nichols Cap	-41.7581	148.2200	250	WGS84	0.0001	FP 013 762 (55G 601300 5376200)	AGD66	UTM	1:100K Tasmanian government map	Mesibov, Robert		300	300	1988-06-20	1988	06	20	Mesibov, Robert	Douglas-Apsley land snail survey, Parks and Wildlife Tasmania project		hand-sampling
REM-event-0370	Australia	AU	Tasmania	Nichols Cap	-41.7589	148.2222	250	WGS84	0.0001	FP 015 761 (55G 601500 5376100)	AGD66	UTM	1:100K Tasmanian government map	Mesibov, Robert		280	280	1988-06-20	1988	06	20	Mesibov, Robert	Douglas-Apsley land snail survey, Parks and Wildlife Tasmania project		hand-sampling
REM-event-0371	Australia	AU	Tasmania	Blind Creek	-41.7586	148.2344	250	WGS84	0.0001	FP 025 761 (55G 602500 5376100)	AGD66	UTM	1:100K Tasmanian government map	Mesibov, Robert		180	180	1988-06-21	1988	06	21	Mesibov, Robert	Douglas-Apsley land snail survey, Parks and Wildlife Tasmania project		hand-sampling
REM-event-0372	Australia	AU	Tasmania	Blind Creek	-41.7586	148.2356	250	WGS84	0.0001	FP 026 761 (55G 602600 5376100)	AGD66	UTM	1:100K Tasmanian government map	Mesibov, Robert		180	180	1988-06-21	1988	06	21	Mesibov, Robert	Douglas-Apsley land snail survey, Parks and Wildlife Tasmania project		hand-sampling
REM-event-0373	Australia	AU	Tasmania	Thompsons Marshes	-41.6914	148.2175	250	WGS84	0.0001	FP 012 836 (55G 601200 5383600)	AGD66	UTM	1:100K Tasmanian government map	Mesibov, Robert		460	460	1988-06-22	1988	06	22	Mesibov, Robert	Douglas-Apsley land snail survey, Parks and Wildlife Tasmania project		hand-sampling
REM-event-0374	Australia	AU	Tasmania	Tinmine Creek	-41.7022	148.2106	250	WGS84	0.0001	FP 006 824 (55G 600600 5382400)	AGD66	UTM	1:100K Tasmanian government map	Mesibov, Robert		450	450	1988-06-22	1988	06	22	Mesibov, Robert	Douglas-Apsley land snail survey, Parks and Wildlife Tasmania project		hand-sampling
REM-event-0375	Australia	AU	Tasmania	Doctors Creek	-41.7458	148.2486	250	WGS84	0.0001	FP 037 775 (55G 603700 5377500)	AGD66	UTM	1:100K Tasmanian government map	Mesibov, Robert		70	70	1988-06-23	1988	06	23	Mesibov, Robert	Douglas-Apsley land snail survey, Parks and Wildlife Tasmania project		hand-sampling
REM-event-0376	Australia	AU	Tasmania	Doctors Creek	-41.7467	148.2508	250	WGS84	0.0001	FP 039 774 (55G 603900 5377400)	AGD66	UTM	1:100K Tasmanian government map	Mesibov, Robert		50	50	1988-06-23	1988	06	23	Mesibov, Robert	Douglas-Apsley land snail survey, Parks and Wildlife Tasmania project		hand-sampling
REM-event-0377	Australia	AU	Tasmania	Sandspit River	-42.7069	147.8414	250	WGS84	0.0001	EN 688 712 (55G 568800 5271200)	AGD66	UTM	1:100K Tasmanian government map	Mesibov, Robert		200	200	1988-06-26	1988	06	26	Mesibov, Robert	Douglas-Apsley land snail survey, Parks and Wildlife Tasmania project		hand-sampling
REM-event-0378	Australia	AU	Tasmania	Sandspit River	-42.7114	147.8378	250	WGS84	0.0001	EN 685 707 (55G 568500 5270700)	AGD66	UTM	1:100K Tasmanian government map	Mesibov, Robert		260	260	1988-06-26	1988	06	26	Mesibov, Robert	Douglas-Apsley land snail survey, Parks and Wildlife Tasmania project		hand-sampling
REM-event-0379	Australia	AU	Tasmania	Denison Marshes area	-41.8003	148.2100	250	WGS84	0.0001	FP 004 715 (55G 600400 5371500)	AGD66	UTM	1:100K Tasmanian government map	Mesibov, Robert		360	360	1988-06-27	1988	06	27	Mesibov, Robert	Douglas-Apsley land snail survey, Parks and Wildlife Tasmania project		hand-sampling
REM-event-0380	Australia	AU	Tasmania	Denison Marshes area	-41.8011	148.2122	250	WGS84	0.0001	FP 006 714 (55G 600600 5371400)	AGD66	UTM	1:100K Tasmanian government map	Mesibov, Robert		450	450	1988-06-27	1988	06	27	Mesibov, Robert	Douglas-Apsley land snail survey, Parks and Wildlife Tasmania project		hand-sampling
REM-event-0381	Australia	AU	Tasmania	Tinmine Creek	-41.6925	148.1767	250	WGS84	0.0001	EP 978 835 (55G 597800 5383500)	AGD66	UTM	1:100K Tasmanian government map	Mesibov, Robert		550	550	1988-06-29	1988	06	29	Mesibov, Robert	Douglas-Apsley land snail survey, Parks and Wildlife Tasmania project		hand-sampling
REM-event-0382	Australia	AU	Tasmania	Tinmine Creek	-41.6944	148.1742	250	WGS84	0.0001	EP 976 833 (55G 597600 5383300)	AGD66	UTM	1:100K Tasmanian government map	Mesibov, Robert		490	490	1988-06-29	1988	06	29	Mesibov, Robert	Douglas-Apsley land snail survey, Parks and Wildlife Tasmania project		hand-sampling
REM-event-0383	Australia	AU	Tasmania	S of Dogwood Hill	-41.7017	148.1781	250	WGS84	0.0001	EP 979 825 (55G 597900 5382500)	AGD66	UTM	1:100K Tasmanian government map	Mesibov, Robert		580	580	1988-06-30	1988	06	30	Mesibov, Robert	Douglas-Apsley land snail survey, Parks and Wildlife Tasmania project		hand-sampling
REM-event-0384	Australia	AU	Tasmania	Tinmine Creek	-41.6997	148.1875	250	WGS84	0.0001	EP 987 827 (55G 598700 5382700)	AGD66	UTM	1:100K Tasmanian government map	Mesibov, Robert		500	500	1988-06-30	1988	06	30	Mesibov, Robert	Douglas-Apsley land snail survey, Parks and Wildlife Tasmania project		hand-sampling
REM-event-0385	Australia	AU	Tasmania	S of Organ Hill	-41.7981	148.1761	250	WGS84	0.0001	EP 976 718 (55G 597600 5371800)	AGD66	UTM	1:100K Tasmanian government map	Mesibov, Robert		530	530	1988-07-02	1988	07	02	Mesibov, Robert	Douglas-Apsley land snail survey, Parks and Wildlife Tasmania project		hand-sampling
REM-event-0386	Australia	AU	Tasmania	Organ Hill	-41.7800	148.1722	250	WGS84	0.0001	EP 973 738 (55G 597300 5373800)	AGD66	UTM	1:100K Tasmanian government map	Mesibov, Robert		480	480	1988-07-03	1988	07	03	Mesibov, Robert	Douglas-Apsley land snail survey, Parks and Wildlife Tasmania project		hand-sampling
REM-event-0387	Australia	AU	Tasmania	Possum Creek	-41.7703	148.1661	250	WGS84	0.0001	EP 968 749 (55G 596800 5374900)	AGD66	UTM	1:100K Tasmanian government map	Mesibov, Robert		550	550	1988-07-03	1988	07	03	Mesibov, Robert	Douglas-Apsley land snail survey, Parks and Wildlife Tasmania project		hand-sampling
REM-event-0388	Australia	AU	Tasmania	Apsley River	-41.8486	148.1639	250	WGS84	0.0001	EP 965 662 (55G 596500 5366200)	AGD66	UTM	1:100K Tasmanian government map	Mesibov, Robert		200	200	1988-07-04	1988	07	04	Mesibov, Robert	Douglas-Apsley land snail survey, Parks and Wildlife Tasmania project		hand-sampling
REM-event-0389	Australia	AU	Tasmania	Apsley River	-41.8503	148.1628	250	WGS84	0.0001	EP 964 660 (55G 596400 5366000)	AGD66	UTM	1:100K Tasmanian government map	Mesibov, Robert		220	220	1988-07-04	1988	07	04	Mesibov, Robert	Douglas-Apsley land snail survey, Parks and Wildlife Tasmania project		hand-sampling
REM-event-0390	Australia	AU	Tasmania	Apsley River	-41.7983	148.1483	250	WGS84	0.0001	EP 953 718 (55G 595300 5371800)	AGD66	UTM	1:100K Tasmanian government map	Mesibov, Robert		280	280	1988-07-05	1988	07	05	Mesibov, Robert	Douglas-Apsley land snail survey, Parks and Wildlife Tasmania project		hand-sampling
REM-event-0391	Australia	AU	Tasmania	Apsley River	-41.7992	148.1508	250	WGS84	0.0001	EP 955 717 (55G 595500 5371700)	AGD66	UTM	1:100K Tasmanian government map	Mesibov, Robert		300	300	1988-07-05	1988	07	05	Mesibov, Robert	Douglas-Apsley land snail survey, Parks and Wildlife Tasmania project		hand-sampling
REM-event-0392	Australia	AU	Tasmania	Apsley River	-41.7956	148.1533	250	WGS84	0.0001	EP 957 721 (55G 595700 5372100)	AGD66	UTM	1:100K Tasmanian government map	Mesibov, Robert		290	290	1988-07-06	1988	07	06	Mesibov, Robert	Douglas-Apsley land snail survey, Parks and Wildlife Tasmania project		hand-sampling
REM-event-0393	Australia	AU	Tasmania	Apsley River	-41.7972	148.1544	250	WGS84	0.0001	EP 958 719 (55G 595800 5371900)	AGD66	UTM	1:100K Tasmanian government map	Mesibov, Robert		320	320	1988-07-06	1988	07	06	Mesibov, Robert	Douglas-Apsley land snail survey, Parks and Wildlife Tasmania project		hand-sampling
REM-event-0394	Australia	AU	Tasmania	Lake Leake area	-42.0181	147.8506	250	WGS84	0.0001	EP 703 477 (55G 570300 5347700)	AGD66	UTM	1:100K Tasmanian government map	Mesibov, Robert		640	640	1988-07-10	1988	07	10	Mesibov, Robert			hand-sampling
REM-event-0395	Australia	AU	Tasmania	Mt Mismanagement	-42.1022	147.7669	250	WGS84	0.0001	EP 633 384 (55G 563300 5338400)	AGD66	UTM	1:100K Tasmanian government map	Mesibov, Robert		590	590	1988-07-10	1988	07	10	Mesibov, Robert			hand-sampling
REM-event-0396	Australia	AU	Tasmania	Mt Mismanagement	-42.1039	147.7958	250	WGS84	0.0001	EP 657 382 (55G 565700 5338200)	AGD66	UTM	1:100K Tasmanian government map	Mesibov, Robert		630	630	1988-07-10	1988	07	10	Mesibov, Robert			hand-sampling
REM-event-0397	Australia	AU	Tasmania	E of Dogwood Hill	-41.6842	148.2017	250	WGS84	0.0001	EP 999 844 (55G 599900 5384400)	AGD66	UTM	1:100K Tasmanian government map	Mesibov, Robert		540	540	1988-07-11	1988	07	11	Mesibov, Robert	Douglas-Apsley land snail survey, Parks and Wildlife Tasmania project		hand-sampling
REM-event-0398	Australia	AU	Tasmania	Douglas River	-41.7600	148.1983	250	WGS84	0.0001	EP 995 760 (55G 599500 5376000)	AGD66	UTM	1:100K Tasmanian government map	Mesibov, Robert		200	200	1988-07-12	1988	07	12	Mesibov, Robert	Douglas-Apsley land snail survey, Parks and Wildlife Tasmania project		hand-sampling
REM-event-0399	Australia	AU	Tasmania	Mt Allen	-41.7964	148.2458	250	WGS84	0.0001	FP 034 719 (55G 603400 5371900)	AGD66	UTM	1:100K Tasmanian government map	Mesibov, Robert		170	170	1988-07-13	1988	07	13	Mesibov, Robert	Douglas-Apsley land snail survey, Parks and Wildlife Tasmania project		hand-sampling
REM-event-0400	Australia	AU	Tasmania	Tinmine Creek	-41.6994	148.2008	250	WGS84	0.0001	EP 998 827 (55G 599800 5382700)	AGD66	UTM	1:100K Tasmanian government map	Mesibov, Robert		480	480	1988-07-13	1988	07	13	Mesibov, Robert	Douglas-Apsley land snail survey, Parks and Wildlife Tasmania project		hand-sampling
REM-event-0401	Australia	AU	Tasmania	S of Dogwood Hill	-41.6844	148.1814	250	WGS84	0.0001	EP 982 844 (55G 598200 5384400)	AGD66	UTM	1:100K Tasmanian government map	Mesibov, Robert		520	520	1988-07-14	1988	07	14	Mesibov, Robert	Douglas-Apsley land snail survey, Parks and Wildlife Tasmania project		hand-sampling
REM-event-0402	Australia	AU	Tasmania	S of Dogwood Hill	-41.6853	148.1800	250	WGS84	0.0001	EP 981 843 (55G 598100 5384300)	AGD66	UTM	1:100K Tasmanian government map	Mesibov, Robert		580	580	1988-07-14	1988	07	14	Mesibov, Robert	Douglas-Apsley land snail survey, Parks and Wildlife Tasmania project		hand-sampling
REM-event-0403	Australia	AU	Tasmania	E of Dogwood Hill	-41.6806	148.2028	250	WGS84	0.0001	FP 000 848 (55G 600000 5384800)	AGD66	UTM	1:100K Tasmanian government map	Mesibov, Robert		550	550	1988-07-16	1988	07	16	Mesibov, Robert	Douglas-Apsley land snail survey, Parks and Wildlife Tasmania project		hand-sampling
REM-event-0404	Australia	AU	Tasmania	Elephant Pass	-41.6558	148.2444	250	WGS84	0.0001	FP 035 875 (55G 603500 5387500)	AGD66	UTM	1:100K Tasmanian government map	Mesibov, Robert		260	260	1988-07-17	1988	07	17	Mesibov, Robert	Douglas-Apsley land snail survey, Parks and Wildlife Tasmania project		hand-sampling
REM-event-0405	Australia	AU	Tasmania	Lookout Hill	-41.7400	148.2219	250	WGS84	0.0001	FP 015 782 (55G 601500 5378200)	AGD66	UTM	1:100K Tasmanian government map	Mesibov, Robert		550	550	1988-07-17	1988	07	17	Mesibov, Robert	Douglas-Apsley land snail survey, Parks and Wildlife Tasmania project		hand-sampling
REM-event-0406	Australia	AU	Tasmania	Apsley River	-41.7964	148.1592	250	WGS84	0.0001	EP 962 720 (55G 596200 5372000)	AGD66	UTM	1:100K Tasmanian government map	Mesibov, Robert		350	350	1988-07-18	1988	07	18	Mesibov, Robert	Douglas-Apsley land snail survey, Parks and Wildlife Tasmania project		hand-sampling
REM-event-0407	Australia	AU	Tasmania	Apsley River	-41.8000	148.1653	250	WGS84	0.0001	EP 967 716 (55G 596700 5371600)	AGD66	UTM	1:100K Tasmanian government map	Mesibov, Robert		430	430	1988-07-18	1988	07	18	Mesibov, Robert	Douglas-Apsley land snail survey, Parks and Wildlife Tasmania project		hand-sampling
REM-event-0408	Australia	AU	Tasmania	Apsley River	-41.8544	148.1964	250	WGS84	0.0001	EP 992 655 (55G 599200 5365500)	AGD66	UTM	1:100K Tasmanian government map	Mesibov, Robert		130	130	1988-07-19	1988	07	19	Mesibov, Robert	Douglas-Apsley land snail survey, Parks and Wildlife Tasmania project		hand-sampling
REM-event-0409	Australia	AU	Tasmania	Apsley River	-41.8544	148.2014	250	WGS84	0.0001	EP 996 655 (55G 599600 5365500)	AGD66	UTM	1:100K Tasmanian government map	Mesibov, Robert		130	130	1988-07-20	1988	07	20	Mesibov, Robert	Douglas-Apsley land snail survey, Parks and Wildlife Tasmania project		hand-sampling
REM-event-0410	Australia	AU	Tasmania	Apsley River	-41.8564	148.2000	250	WGS84	0.0001	EP 995 653 (55G 599500 5365300)	AGD66	UTM	1:100K Tasmanian government map	Mesibov, Robert		110	110	1988-07-20	1988	07	20	Mesibov, Robert	Douglas-Apsley land snail survey, Parks and Wildlife Tasmania project		hand-sampling
REM-event-0411	Australia	AU	Tasmania	Dark Hollow Creek	-41.4014	148.2789	250	WGS84	0.0001	FQ 068 157 (55G 606800 5415700)	AGD66	UTM	1:100K Tasmanian government map	Mesibov, Robert		20	20	1988-07-24	1988	07	24	Mesibov, Robert | Brown, Graeme			hand-sampling
REM-event-0412	Australia	AU	Tasmania	Dogwood Hill	-41.6772	148.1836	250	WGS84	0.0001	EP 984 852 (55G 598400 5385200)	AGD66	UTM	1:100K Tasmanian government map	Mesibov, Robert		600	600	1988-07-26	1988	07	26	Mesibov, Robert	Douglas-Apsley land snail survey, Parks and Wildlife Tasmania project		hand-sampling
REM-event-0413	Australia	AU	Tasmania	Dogwood Hill	-41.6800	148.1872	250	WGS84	0.0001	EP 987 849 (55G 598700 5384900)	AGD66	UTM	1:100K Tasmanian government map	Mesibov, Robert		570	570	1988-07-26	1988	07	26	Mesibov, Robert	Douglas-Apsley land snail survey, Parks and Wildlife Tasmania project		hand-sampling
REM-event-0414	Australia	AU	Tasmania	Mt Andrew	-41.8347	148.1853	250	WGS84	0.0001	EP 983 677 (55G 598300 5367700)	AGD66	UTM	1:100K Tasmanian government map	Mesibov, Robert		380	380	1988-07-27	1988	07	27	Mesibov, Robert	Douglas-Apsley land snail survey, Parks and Wildlife Tasmania project		hand-sampling
REM-event-0415	Australia	AU	Tasmania	Dogwood Hill	-41.6772	148.1786	250	WGS84	0.0001	EP 980 852 (55G 598000 5385200)	AGD66	UTM	1:100K Tasmanian government map	Mesibov, Robert		520	520	1988-07-28	1988	07	28	Mesibov, Robert	Douglas-Apsley land snail survey, Parks and Wildlife Tasmania project		hand-sampling
REM-event-0416	Australia	AU	Tasmania	S of Dogwood Hill	-41.6819	148.1728	250	WGS84	0.0001	EP 975 847 (55G 597500 5384700)	AGD66	UTM	1:100K Tasmanian government map	Mesibov, Robert		540	540	1988-07-28	1988	07	28	Mesibov, Robert	Douglas-Apsley land snail survey, Parks and Wildlife Tasmania project		hand-sampling
REM-event-0417	Australia	AU	Tasmania	S of Dogwood Hill	-41.6828	148.1706	250	WGS84	0.0001	EP 973 846 (55G 597300 5384600)	AGD66	UTM	1:100K Tasmanian government map	Mesibov, Robert		570	570	1988-07-28	1988	07	28	Mesibov, Robert	Douglas-Apsley land snail survey, Parks and Wildlife Tasmania project		hand-sampling
REM-event-0418	Australia	AU	Tasmania	Denison Marshes area	-41.8050	148.1956	250	WGS84	0.0001	EP 992 710 (55G 599200 5371000)	AGD66	UTM	1:100K Tasmanian government map	Mesibov, Robert		350	350	1988-07-29	1988	07	29	Mesibov, Robert	Douglas-Apsley land snail survey, Parks and Wildlife Tasmania project		hand-sampling
REM-event-0419	Australia	AU	Tasmania	Denison Marshes area	-41.8058	148.1981	250	WGS84	0.0001	EP 994 709 (55G 599400 5370900)	AGD66	UTM	1:100K Tasmanian government map	Mesibov, Robert		330	330	1988-07-29	1988	07	29	Mesibov, Robert	Douglas-Apsley land snail survey, Parks and Wildlife Tasmania project		hand-sampling
REM-event-0420	Australia	AU	Tasmania	Denison Marshes area	-41.8006	148.1894	250	WGS84	0.0001	EP 987 715 (55G 598700 5371500)	AGD66	UTM	1:100K Tasmanian government map	Mesibov, Robert		450	450	1988-07-30	1988	07	30	Mesibov, Robert	Douglas-Apsley land snail survey, Parks and Wildlife Tasmania project		hand-sampling
REM-event-0421	Australia	AU	Tasmania	S of Organ Hill	-41.7914	148.1942	250	WGS84	0.0001	EP 991 725 (55G 599100 5372500)	AGD66	UTM	1:100K Tasmanian government map	Mesibov, Robert		400	400	1988-07-30	1988	07	30	Mesibov, Robert	Douglas-Apsley land snail survey, Parks and Wildlife Tasmania project		hand-sampling
REM-event-0422	Australia	AU	Tasmania	S of Organ Hill	-41.7853	148.1747	250	WGS84	0.0001	EP 975 732 (55G 597500 5373200)	AGD66	UTM	1:100K Tasmanian government map	Mesibov, Robert		420	420	1988-07-31	1988	07	31	Mesibov, Robert	Douglas-Apsley land snail survey, Parks and Wildlife Tasmania project		hand-sampling
REM-event-0423	Australia	AU	Tasmania	S of Organ Hill	-41.7917	148.1833	250	WGS84	0.0001	EP 982 725 (55G 598200 5372500)	AGD66	UTM	1:100K Tasmanian government map	Mesibov, Robert		570	570	1988-07-31	1988	07	31	Mesibov, Robert	Douglas-Apsley land snail survey, Parks and Wildlife Tasmania project		hand-sampling
REM-event-0424	Australia	AU	Tasmania	Dogwood Hill	-41.6733	148.2003	250	WGS84	0.0001	EP 998 856 (55G 599800 5385600)	AGD66	UTM	1:100K Tasmanian government map	Mesibov, Robert		550	550	1988-08-01	1988	08	01	Mesibov, Robert	Douglas-Apsley land snail survey, Parks and Wildlife Tasmania project		hand-sampling
REM-event-0425	Australia	AU	Tasmania	Dogwood Hill	-41.6744	148.1944	250	WGS84	0.0001	EP 993 855 (55G 599300 5385500)	AGD66	UTM	1:100K Tasmanian government map	Mesibov, Robert		600	600	1988-08-01	1988	08	01	Mesibov, Robert	Douglas-Apsley land snail survey, Parks and Wildlife Tasmania project		hand-sampling
REM-event-0426	Australia	AU	Tasmania	Lucks Hill - Flinders Island	-40.0333	148.0844	250	WGS84	0.0001	ER 924 678 (55G 592400 5567800)	AGD66	UTM	1:100K Tasmanian government map	Mesibov, Robert		300	300	1988-08-30	1988	08	30	Mesibov, Robert	velvet worm survey, National Estate Grants Program project		hand-sampling
REM-event-0427	Australia	AU	Tasmania	Walkers Lookout - Flinders Island	-40.0567	148.0800	250	WGS84	0.0001	ER 920 652 (55G 592000 5565200)	AGD66	UTM	1:100K Tasmanian government map	Mesibov, Robert		380	380	1988-08-30	1988	08	30	Mesibov, Robert	velvet worm survey, National Estate Grants Program project		hand-sampling
REM-event-0428	Australia	AU	Tasmania	East Sugarloaf - Flinders Island	-40.0250	148.0161	250	WGS84	0.0001	ER 866 688 (55G 586600 5568800)	AGD66	UTM	1:100K Tasmanian government map	Mesibov, Robert		200	200	1988-08-31	1988	08	31	Mesibov, Robert	velvet worm survey, National Estate Grants Program project		hand-sampling
REM-event-0429	Australia	AU	Tasmania	Mulligans Hill - Flinders Island	-40.0253	147.9753	250	WGS84	0.0001	ER 831 688 (55G 583100 5568800)	AGD66	UTM	1:100K Tasmanian government map	Mesibov, Robert		220	220	1988-08-31	1988	08	31	Mesibov, Robert	velvet worm survey, National Estate Grants Program project		hand-sampling
REM-event-0430	Australia	AU	Tasmania	Bob Smiths Gully - Flinders Island	-40.2025	148.1142	250	WGS84	0.0001	ER 947 490 (55G 594700 5549000)	AGD66	UTM	1:100K Tasmanian government map	Mesibov, Robert		100	100	1988-09-01	1988	09	01	Mesibov, Robert	velvet worm survey, National Estate Grants Program project		hand-sampling
REM-event-0431	Australia	AU	Tasmania	Fannings Creek - Flinders Island	-40.2311	148.1356	250	WGS84	0.0001	ER 965 458 (55G 596500 5545800)	AGD66	UTM	1:100K Tasmanian government map	Mesibov, Robert		160	160	1988-09-01	1988	09	01	Mesibov, Robert	velvet worm survey, National Estate Grants Program project		hand-sampling
REM-event-0432	Australia	AU	Tasmania	Cronleys Creek - Flinders Island	-40.2397	148.0736	250	WGS84	0.0001	ER 912 449 (55G 591200 5544900)	AGD66	UTM	1:100K Tasmanian government map	Mesibov, Robert		100	100	1988-09-02	1988	09	02	Mesibov, Robert	velvet worm survey, National Estate Grants Program project		hand-sampling
REM-event-0433	Australia	AU	Tasmania	Simpsons Road - Bruny Island	-43.3292	147.2914	100	WGS84	0.0001	EN 235 024 (55G 523500 5202400)	AGD66	UTM	1:25K Tasmanian government map	Mesibov, Robert		110	110	1988-09-20	1988	09	20	Mesibov, Robert	velvet worm survey, National Estate Grants Program project		hand-sampling
REM-event-0434	Australia	AU	Tasmania	Clennetts Road - Bruny Island	-43.4147	147.2719	100	WGS84	0.0001	EM 219 929 (55G 521900 5192900)	AGD66	UTM	1:25K Tasmanian government map	Mesibov, Robert		60	60	1988-09-27	1988	09	27	Mesibov, Robert	velvet worm survey, National Estate Grants Program project		hand-sampling
REM-event-0435	Australia	AU	Tasmania	Hospital Creek	-42.7531	147.8250	100	WGS84	0.0001	EN 674 661 (55G 567400 5266100)	AGD66	UTM	1:25K Tasmanian government map	Mesibov, Robert		230	230	1988-10-01	1988	10	01	Mesibov, Robert	velvet worm survey, National Estate Grants Program project		hand-sampling
REM-event-0436	Australia	AU	Tasmania	Sandspit River	-42.7206	147.8356	100	WGS84	0.0001	EN 683 697 (55G 568300 5269700)	AGD66	UTM	1:25K Tasmanian government map	Mesibov, Robert		370	370	1988-10-01	1988	10	01	Mesibov, Robert	velvet worm survey, National Estate Grants Program project		hand-sampling
REM-event-0437	Australia	AU	Tasmania	on "Aplico" property	-41.4781	147.4014	100	WGS84	0.0001	EQ 334 079 (55G 533400 5407900)	AGD66	UTM	1:25K Tasmanian government map	Mesibov, Robert		510	510	1988-10-09	1988	10	09	Mesibov, Robert	velvet worm survey, National Estate Grants Program project		hand-sampling
REM-event-0438	Australia	AU	Tasmania	North Esk River - on "Aplico" property	-41.4781	147.4039	100	WGS84	0.0001	EQ 336 079 (55G 533600 5407900)	AGD66	UTM	1:25K Tasmanian government map	Mesibov, Robert		490	490	1988-10-09	1988	10	09	Mesibov, Robert	velvet worm survey, National Estate Grants Program project		hand-sampling
REM-event-0439	Australia	AU	Tasmania	Castle Cary Rivulet	-41.6939	147.7008	100	WGS84	0.0001	EP 582 838 (55G 558200 5383800)	AGD66	UTM	1:25K Tasmanian government map	Mesibov, Robert		620	620	1988-10-11	1988	10	11	Mesibov, Robert	velvet worm survey, National Estate Grants Program project		hand-sampling
REM-event-0440	Australia	AU	Tasmania	Lynes Creek	-41.9147	148.2047	100	WGS84	0.0001	EP 998 588 (55G 599800 5358800)	AGD66	UTM	1:25K Tasmanian government map	Mesibov, Robert		150	150	1988-10-14	1988	10	14	Mesibov, Robert	velvet worm survey, National Estate Grants Program project		hand-sampling
REM-event-0441	Australia	AU	Tasmania	on "Kelvedon" property	-42.1967	148.0236	100	WGS84	0.0001	EP 844 277 (55G 584400 5327700)	AGD66	UTM	1:25K Tasmanian government map	Mesibov, Robert		150	150	1988-10-14	1988	10	14	Mesibov, Robert	velvet worm survey, National Estate Grants Program project		hand-sampling
REM-event-0442	Australia	AU	Tasmania	Levendale	-42.5075	147.6550	100	WGS84	0.0001	EN 537 935 (55G 553700 5293500)	AGD66	UTM	1:25K Tasmanian government map	Mesibov, Robert		250	250	1988-10-19	1988	10	19	Mesibov, Robert	velvet worm survey, National Estate Grants Program project		hand-sampling
REM-event-0443	Australia	AU	Tasmania	Mt Horror	-41.0686	147.7311	100	WGS84	0.0001	EQ 613 532 (55G 561300 5453200)	AGD66	UTM	1:25K Tasmanian government map	Mesibov, Robert		620	620	1988-10-20	1988	10	20	Mesibov, Robert	velvet worm survey, National Estate Grants Program project		hand-sampling
REM-event-0444	Australia	AU	Tasmania	Mt Horror	-41.0758	147.7239	100	WGS84	0.0001	EQ 607 524 (55G 560700 5452400)	AGD66	UTM	1:25K Tasmanian government map	Mesibov, Robert		430	430	1988-10-20	1988	10	20	Mesibov, Robert	velvet worm survey, National Estate Grants Program project		hand-sampling
REM-event-0445	Australia	AU	Tasmania	Williams Hill	-41.0544	147.6750	100	WGS84	0.0001	EQ 566 548 (55G 556600 5454800)	AGD66	UTM	1:25K Tasmanian government map	Mesibov, Robert		290	290	1988-10-21	1988	10	21	Mesibov, Robert	velvet worm survey, National Estate Grants Program project		hand-sampling
REM-event-0446	Australia	AU	Tasmania	Jackeys Marsh	-41.7269	146.6622	100	WGS84	0.0001	DP 718 803 (55G 471800 5380300)	AGD66	UTM	1:25K Tasmanian government map	Mesibov, Robert		750	750	1988-10-22	1988	10	22	Mesibov, Robert	velvet worm survey, National Estate Grants Program project		hand-sampling
REM-event-0447	Australia	AU	Tasmania	Cluan Tier	-41.6292	146.8392	100	WGS84	0.0001	DP 865 912 (55G 486500 5391200)	AGD66	UTM	1:25K Tasmanian government map	Mesibov, Robert		300	300	1988-10-23	1988	10	23	Mesibov, Robert	velvet worm survey, National Estate Grants Program project		hand-sampling
REM-event-0448	Australia	AU	Tasmania	Dromedary Creek	-42.7272	147.1211	100	WGS84	0.0001	EN 098 693 (55G 509800 5269300)	AGD66	UTM	1:25K Tasmanian government map	Mesibov, Robert		420	420	1988-10-25	1988	10	25	Mesibov, Robert	velvet worm survey, National Estate Grants Program project		hand-sampling
REM-event-0449	Australia	AU	Tasmania	Myrtle Gully - Mt Wellington	-42.8945	147.2590	500	WGS84	0.0001				LISTmap (Land Information Services Tasmania online mapper)	Mesibov, Robert		270	270	1988-10-25	1988	10	25	Mesibov, Robert	velvet worm survey, National Estate Grants Program project		hand-sampling
REM-event-0450	Australia	AU	Tasmania	Fortescue Bay area	-43.1431	147.9383	100	WGS84	0.0001	EN 762 227 (55G 576200 5222700)	AGD66	UTM	1:25K Tasmanian government map	Mesibov, Robert		120	120	1988-10-26	1988	10	26	Mesibov, Robert	velvet worm survey, National Estate Grants Program project		hand-sampling
REM-event-0451	Australia	AU	Tasmania	Ansons River	-41.0597	148.2331	100	WGS84	0.0001	FQ 035 537 (55G 603500 5453700)	AGD66	UTM	1:25K Tasmanian government map	Mesibov, Robert		30	30	1988-10-29	1988	10	29	Mesibov, Robert	velvet worm survey, National Estate Grants Program project		hand-sampling
REM-event-0452	Australia	AU	Tasmania	Basin Creek	-41.3822	148.2403	100	WGS84	0.0001	FQ 036 179 (55G 603600 5417900)	AGD66	UTM	1:25K Tasmanian government map	Mesibov, Robert		240	240	1988-10-29	1988	10	29	Mesibov, Robert	velvet worm survey, National Estate Grants Program project		hand-sampling
REM-event-0453	Australia	AU	Tasmania	Catos Creek	-41.5172	148.1578	100	WGS84	0.0001	EQ 965 030 (55G 596500 5403000)	AGD66	UTM	1:25K Tasmanian government map	Mesibov, Robert		310	310	1988-10-30	1988	10	30	Mesibov, Robert	velvet worm survey, National Estate Grants Program project		hand-sampling
REM-event-0454	Australia	AU	Tasmania	Yorkys Creek	-41.5058	148.2117	100	WGS84	0.0001	FQ 010 042 (55G 601000 5404200)	AGD66	UTM	1:25K Tasmanian government map	Mesibov, Robert		100	100	1988-10-30	1988	10	30	Mesibov, Robert	velvet worm survey, National Estate Grants Program project		hand-sampling
REM-event-0455	Australia	AU	Tasmania	Henderson Lagoon area	-41.4886	148.2292	100	WGS84	0.0001	FQ 025 061 (55G 602500 5406100)	AGD66	UTM	1:25K Tasmanian government map	Mesibov, Robert		100	100	1988-10-31	1988	10	31	Mesibov, Robert	velvet worm survey, National Estate Grants Program project		hand-sampling
REM-event-0456	Australia	AU	Tasmania	Nephele Creek	-41.3358	148.1917	100	WGS84	0.0001	EQ 996 231 (55G 599600 5423100)	AGD66	UTM	1:25K Tasmanian government map	Mesibov, Robert		140	140	1988-10-31	1988	10	31	Mesibov, Robert	velvet worm survey, National Estate Grants Program project		hand-sampling
REM-event-0457	Australia	AU	Tasmania	Scamander River	-41.4539	148.2536	100	WGS84	0.0001	FQ 046 099 (55G 604600 5409900)	AGD66	UTM	1:25K Tasmanian government map	Mesibov, Robert		20	20	1988-10-31	1988	10	31	Mesibov, Robert	velvet worm survey, National Estate Grants Program project		hand-sampling
REM-event-0458	Australia	AU	Tasmania	Back Gully Creek	-41.3953	147.9883	100	WGS84	0.0001	EQ 825 167 (55G 582500 5416700)	AGD66	UTM	1:25K Tasmanian government map	Mesibov, Robert		350	350	1988-11-01	1988	11	01	Mesibov, Robert	velvet worm survey, National Estate Grants Program project		hand-sampling
REM-event-0459	Australia	AU	Tasmania	Mt Young	-41.3569	147.9531	100	WGS84	0.0001	EQ 796 210 (55G 579600 5421000)	AGD66	UTM	1:25K Tasmanian government map	Mesibov, Robert		750	750	1988-11-01	1988	11	01	Mesibov, Robert	velvet worm survey, National Estate Grants Program project		hand-sampling
REM-event-0460	Australia	AU	Tasmania	Blue Tier	-41.1861	148.0089	100	WGS84	0.0001	EQ 845 399 (55G 584500 5439900)	AGD66	UTM	1:25K Tasmanian government map	Mesibov, Robert		730	730	1988-11-02	1988	11	02	Mesibov, Robert	velvet worm survey, National Estate Grants Program project		hand-sampling
REM-event-0461	Australia	AU	Tasmania	Devils Creek	-41.5361	148.2433	100	WGS84	0.0001	FQ 036 008 (55G 603600 5400800)	AGD66	UTM	1:25K Tasmanian government map	Mesibov, Robert		60	60	1988-11-03	1988	11	03	Mesibov, Robert	velvet worm survey, National Estate Grants Program project		hand-sampling
REM-event-0462	Australia	AU	Tasmania	Salters Gully	-41.5386	148.2625	100	WGS84	0.0001	FQ 052 005 (55G 605200 5400500)	AGD66	UTM	1:25K Tasmanian government map	Mesibov, Robert		120	120	1988-11-03	1988	11	03	Mesibov, Robert	velvet worm survey, National Estate Grants Program project		hand-sampling
REM-event-0463	Australia	AU	Tasmania	Salters Gully	-41.5406	148.2589	100	WGS84	0.0001	FQ 049 003 (55G 604900 5400300)	AGD66	UTM	1:25K Tasmanian government map	Mesibov, Robert		150	150	1988-11-03	1988	11	03	Mesibov, Robert	velvet worm survey, National Estate Grants Program project		hand-sampling
REM-event-0464	Australia	AU	Tasmania	Calders Gully	-41.5864	147.8664	100	WGS84	0.0001	EP 721 956 (55G 572100 5395600)	AGD66	UTM	1:25K Tasmanian government map	Mesibov, Robert		340	340	1988-11-06	1988	11	06	Mesibov, Robert	velvet worm survey, National Estate Grants Program project		hand-sampling
REM-event-0465	Australia	AU	Tasmania	Tower Rivulet	-41.6031	147.7897	100	WGS84	0.0001	EP 657 938 (55G 565700 5393800)	AGD66	UTM	1:25K Tasmanian government map	Mesibov, Robert		650	650	1988-11-06	1988	11	06	Mesibov, Robert	velvet worm survey, National Estate Grants Program project		hand-sampling
REM-event-0466	Australia	AU	Tasmania	Jimmys Creek	-41.4639	147.7569	100	WGS84	0.0001	EQ 631 093 (55G 563100 5409300)	AGD66	UTM	1:25K Tasmanian government map	Mesibov, Robert		360	360	1988-11-07	1988	11	07	Mesibov, Robert	velvet worm survey, National Estate Grants Program project		hand-sampling
REM-event-0467	Australia	AU	Tasmania	Jones Lookout	-41.4667	147.7378	100	WGS84	0.0001	EQ 615 090 (55G 561500 5409000)	AGD66	UTM	1:25K Tasmanian government map	Mesibov, Robert		600	600	1988-11-07	1988	11	07	Mesibov, Robert	velvet worm survey, National Estate Grants Program project		hand-sampling
REM-event-0468	Australia	AU	Tasmania	South Esk River	-41.4456	147.7892	100	WGS84	0.0001	EQ 658 113 (55G 565800 5411300)	AGD66	UTM	1:25K Tasmanian government map	Mesibov, Robert		350	350	1988-11-07	1988	11	07	Mesibov, Robert	velvet worm survey, National Estate Grants Program project		hand-sampling
REM-event-0469	Australia	AU	Tasmania	Williams Creek	-41.4278	147.7650	100	WGS84	0.0001	EQ 638 133 (55G 563800 5413300)	AGD66	UTM	1:25K Tasmanian government map	Mesibov, Robert		420	420	1988-11-07	1988	11	07	Mesibov, Robert	velvet worm survey, National Estate Grants Program project		hand-sampling
REM-event-0470	Australia	AU	Tasmania	Banticks Creek	-41.5628	148.2739	100	WGS84	0.0001	FP 061 978 (55G 606100 5397800)	AGD66	UTM	1:25K Tasmanian government map	Mesibov, Robert		50	50	1988-11-08	1988	11	08	Mesibov, Robert	velvet worm survey, National Estate Grants Program project		hand-sampling
REM-event-0471	Australia	AU	Tasmania	Four Mile Creek	-41.5617	148.2858	100	WGS84	0.0001	FP 071 979 (55G 607100 5397900)	AGD66	UTM	1:25K Tasmanian government map	Mesibov, Robert		10	10	1988-11-08	1988	11	08	Mesibov, Robert	velvet worm survey, National Estate Grants Program project		hand-sampling
REM-event-0472	Australia	AU	Tasmania	Break O'Day River	-41.6403	148.1744	100	WGS84	0.0001	EP 977 893 (55G 597700 5389300)	AGD66	UTM	1:25K Tasmanian government map	Mesibov, Robert		340	340	1988-11-09	1988	11	09	Mesibov, Robert	velvet worm survey, National Estate Grants Program project		hand-sampling
REM-event-0473	Australia	AU	Tasmania	W Creek	-41.6022	148.3022	100	WGS84	0.0001	FP 084 934 (55G 608400 5393400)	AGD66	UTM	1:25K Tasmanian government map	Mesibov, Robert		130	130	1988-11-09	1988	11	09	Mesibov, Robert	velvet worm survey, National Estate Grants Program project		hand-sampling
REM-event-0474	Australia	AU	Tasmania	Lightwood Rivulet	-41.6397	148.1481	100	WGS84	0.0001	EP 955 894 (55G 595500 5389400)	AGD66	UTM	1:25K Tasmanian government map	Mesibov, Robert		340	340	1988-11-10	1988	11	10	Mesibov, Robert	velvet worm survey, National Estate Grants Program project		hand-sampling
REM-event-0475	Australia	AU	Tasmania	Old Womans Head	-42.2100	147.2328	100	WGS84	0.0001	EP 191 267 (55G 519100 5326700)	AGD66	UTM	1:25K Tasmanian government map	Mesibov, Robert		760	760	1988-11-13	1988	11	13	Mesibov, Robert	velvet worm survey, National Estate Grants Program project		hand-sampling
REM-event-0476	Australia	AU	Tasmania	Poatina	-41.8075	146.8967	100	WGS84	0.0001	DP 913 714 (55G 491300 5371400)	AGD66	UTM	1:25K Tasmanian government map	Mesibov, Robert		580	580	1988-11-13	1988	11	13	Mesibov, Robert	velvet worm survey, National Estate Grants Program project		hand-sampling
REM-event-0477	Australia	AU	Tasmania	Vicarys Creek	-42.1253	147.2967	100	WGS84	0.0001	EP 244 361 (55G 524400 5336100)	AGD66	UTM	1:25K Tasmanian government map	Mesibov, Robert		400	400	1988-11-13	1988	11	13	Mesibov, Robert	velvet worm survey, National Estate Grants Program project		hand-sampling
REM-event-0478	Australia	AU	Tasmania	Newmans Creek	-41.5636	148.1900	100	WGS84	0.0001	EP 991 978 (55G 599100 5397800)	AGD66	UTM	1:25K Tasmanian government map	Mesibov, Robert		290	290	1988-11-14	1988	11	14	Mesibov, Robert	velvet worm survey, National Estate Grants Program project		hand-sampling
REM-event-0479	Australia	AU	Tasmania	Piccaninny Creek	-41.6992	148.2442	100	WGS84	0.0001	FP 034 827 (55G 603400 5382700)	AGD66	UTM	1:25K Tasmanian government map	Mesibov, Robert		230	230	1988-11-15	1988	11	15	Mesibov, Robert	velvet worm survey, National Estate Grants Program project		hand-sampling
REM-event-0480	Australia	AU	Tasmania	Stonyford Creek	-41.7072	148.2467	100	WGS84	0.0001	FP 036 818 (55G 603600 5381800)	AGD66	UTM	1:25K Tasmanian government map	Mesibov, Robert		250	250	1988-11-15	1988	11	15	Mesibov, Robert	velvet worm survey, National Estate Grants Program project		hand-sampling
REM-event-0481	Australia	AU	Tasmania	Hughes Creek	-41.6347	148.2956	100	WGS84	0.0001	FP 078 898 (55G 607800 5389800)	AGD66	UTM	1:25K Tasmanian government map	Mesibov, Robert		50	50	1988-11-16	1988	11	16	Mesibov, Robert	velvet worm survey, National Estate Grants Program project		hand-sampling
REM-event-0482	Australia	AU	Tasmania	Piccaninny Creek	-41.6739	148.2328	100	WGS84	0.0001	FP 025 855 (55G 602500 5385500)	AGD66	UTM	1:25K Tasmanian government map	Mesibov, Robert		350	350	1988-11-16	1988	11	16	Mesibov, Robert	velvet worm survey, National Estate Grants Program project		hand-sampling
REM-event-0483	Australia	AU	Tasmania	Hughes Creek	-41.6311	148.2811	100	WGS84	0.0001	FP 066 902 (55G 606600 5390200)	AGD66	UTM	1:25K Tasmanian government map	Mesibov, Robert		250	250	1988-11-17	1988	11	17	Mesibov, Robert	velvet worm survey, National Estate Grants Program project		hand-sampling
REM-event-0484	Australia	AU	Tasmania	Little Marsh Creek	-41.6339	148.2717	100	WGS84	0.0001	FP 058 899 (55G 605800 5389900)	AGD66	UTM	1:25K Tasmanian government map	Mesibov, Robert		300	300	1988-11-17	1988	11	17	Mesibov, Robert	velvet worm survey, National Estate Grants Program project		hand-sampling
REM-event-0485	Australia	AU	Tasmania	Little Marsh Creek	-41.6492	148.2850	100	WGS84	0.0001	FP 069 882 (55G 606900 5388200)	AGD66	UTM	1:25K Tasmanian government map	Mesibov, Robert		20	20	1988-11-17	1988	11	17	Mesibov, Robert	velvet worm survey, National Estate Grants Program project		hand-sampling
REM-event-0486	Australia	AU	Tasmania	Lower Marsh Creek	-41.6483	148.2647	100	WGS84	0.0001	FP 052 883 (55G 605200 5388300)	AGD66	UTM	1:25K Tasmanian government map	Mesibov, Robert		150	150	1988-11-17	1988	11	17	Mesibov, Robert	velvet worm survey, National Estate Grants Program project		hand-sampling
REM-event-0487	Australia	AU	Tasmania	Scamander River	-41.4539	148.2536	100	WGS84	0.0001	FQ 046 099 (55G 604600 5409900)	AGD66	UTM	1:25K Tasmanian government map	Mesibov, Robert		20	20	1988-11-17	1988	11	17	Mesibov, Robert	velvet worm survey, National Estate Grants Program project		hand-sampling
REM-event-0488	Australia	AU	Tasmania	Huon River	-42.8525	146.3675	100	WGS84	0.0001	DN 482 552 (55G 448200 5255200)	AGD66	UTM	1:25K Tasmanian government map	Mesibov, Robert		450	450	1988-11-24	1988	11	24	Mesibov, Robert	velvet worm survey, National Estate Grants Program project		hand-sampling
REM-event-0489	Australia	AU	Tasmania	Tyenna River	-42.7406	146.4967	100	WGS84	0.0001	DN 587 677 (55G 458700 5267700)	AGD66	UTM	1:25K Tasmanian government map	Mesibov, Robert		410	410	1988-11-24	1988	11	24	Mesibov, Robert	velvet worm survey, National Estate Grants Program project		hand-sampling
REM-event-0490	Australia	AU	Tasmania	Den Hill	-42.4444	147.0767	100	WGS84	0.0001	EP 062 007 (55G 506200 5300700)	AGD66	UTM	1:25K Tasmanian government map	Mesibov, Robert		680	680	1988-11-26	1988	11	26	Mesibov, Robert	velvet worm survey, National Estate Grants Program project		hand-sampling
REM-event-0491	Australia	AU	Tasmania	Dark Creek	-41.1628	144.8631	250	WGS84	0.0001	CQ 206 408 (55G 320600 5440800)	AGD66	UTM	1:100K Tasmanian government map	Mesibov, Robert		160	160	1988-12-20	1988	12	20	Mesibov, Robert			hand-sampling
REM-event-0492	Australia	AU	Tasmania	Yates Creek - King Island	-39.9064	144.0533	250	WGS84	0.0001	BR 480 783 (55G 248000 5578300)	AGD66	UTM	1:100K Tasmanian government map	Mesibov, Robert		60	60	1989-05-06	1989	05	06	Mesibov, Robert			hand-sampling
REM-event-0493	Australia	AU	Tasmania	Yarra Creek - King Island	-40.0047	144.0972	250	WGS84	0.0001	BR 521 675 (55G 252100 5567500)	AGD66	UTM	1:100K Tasmanian government map	Mesibov, Robert		60	60	1989-05-07	1989	05	07	Mesibov, Robert			hand-sampling
REM-event-0494	Australia	AU	Tasmania	Zwar Creek - King Island	-39.9247	144.0631	250	WGS84	0.0001	BR 489 763 (55G 248900 5576300)	AGD66	UTM	1:100K Tasmanian government map	Mesibov, Robert		80	80	1989-05-07	1989	05	07	Mesibov, Robert			hand-sampling
REM-event-0495	Australia	AU	Tasmania	Raffertys Creek - King Island	-39.9100	144.0919	250	WGS84	0.0001	BR 513 780 (55G 251300 5578000)	AGD66	UTM	1:100K Tasmanian government map	Mesibov, Robert		20	20	1989-05-08	1989	05	08	Mesibov, Robert			hand-sampling
REM-event-0496	Australia	AU	Tasmania	Old Mans Head	-42.2072	147.2231	100	WGS84	0.0001	EP 183 270 (55G 518300 5327000)	AGD66	UTM	1:25K Tasmanian government map	Mesibov, Robert		860	860	1989-05-13	1989	05	13	Mesibov, Robert			hand-sampling
REM-event-0497	Australia	AU	Tasmania	Old Womans Head	-42.2092	147.2317	100	WGS84	0.0001	EP 190 268 (55G 519000 5326800)	AGD66	UTM	1:25K Tasmanian government map	Mesibov, Robert		760	760	1989-05-13	1989	05	13	Mesibov, Robert			hand-sampling
REM-event-0498	Australia	AU	Tasmania	Tunbridge Tier	-42.1217	147.2711	100	WGS84	0.0001	EP 223 365 (55G 522300 5336500)	AGD66	UTM	1:25K Tasmanian government map	Mesibov, Robert		760	760	1989-05-13	1989	05	13	Mesibov, Robert			hand-sampling
REM-event-0499	Australia	AU	Tasmania	Old Chum Dam	-41.0508	148.0389	100	WGS84	0.0001	EQ 872 549 (55G 587200 5454900)	AGD66	UTM	1:25K Tasmanian government map	Mesibov, Robert		230	230	1989-05-15	1989	05	15	Mesibov, Robert	land snail survey, Pioneer wildlife corridors project, Forestry Commission Tasmania	plot 112	hand-sampling on 10 m diameter circular plots
REM-event-0500	Australia	AU	Tasmania	Old Chum Dam	-41.0508	148.0403	100	WGS84	0.0001	EQ 873 549 (55G 587300 5454900)	AGD66	UTM	1:25K Tasmanian government map	Mesibov, Robert		220	220	1989-05-15	1989	05	15	Mesibov, Robert	land snail survey, Pioneer wildlife corridors project, Forestry Commission Tasmania	plot 111	hand-sampling on 10 m diameter circular plots
REM-event-0501	Australia	AU	Tasmania	Old Chum Dam	-41.0525	148.0414	100	WGS84	0.0001	EQ 874 547 (55G 587400 5454700)	AGD66	UTM	1:25K Tasmanian government map	Mesibov, Robert		180	180	1989-05-15	1989	05	15	Mesibov, Robert	land snail survey, Pioneer wildlife corridors project, Forestry Commission Tasmania	plot 105	hand-sampling on 10 m diameter circular plots
REM-event-0502	Australia	AU	Tasmania	Old Chum Dam	-41.0464	148.0436	100	WGS84	0.0001	EQ 876 554 (55G 587600 5455400)	AGD66	UTM	1:25K Tasmanian government map	Mesibov, Robert		190	190	1989-05-16	1989	05	16	Mesibov, Robert	land snail survey, Pioneer wildlife corridors project, Forestry Commission Tasmania	plot 103	hand-sampling on 10 m diameter circular plots
REM-event-0503	Australia	AU	Tasmania	Old Chum Dam	-41.0517	148.0472	100	WGS84	0.0001	EQ 879 548 (55G 587900 5454800)	AGD66	UTM	1:25K Tasmanian government map	Mesibov, Robert		130	130	1989-05-16	1989	05	16	Mesibov, Robert	land snail survey, Pioneer wildlife corridors project, Forestry Commission Tasmania	plot 29	hand-sampling on 10 m diameter circular plots
REM-event-0504	Australia	AU	Tasmania	Old Chum Dam	-41.0525	148.0486	100	WGS84	0.0001	EQ 880 547 (55G 588000 5454700)	AGD66	UTM	1:25K Tasmanian government map	Mesibov, Robert		120	120	1989-05-16	1989	05	16	Mesibov, Robert	land snail survey, Pioneer wildlife corridors project, Forestry Commission Tasmania	plot 28	hand-sampling on 10 m diameter circular plots
REM-event-0505	Australia	AU	Tasmania	Old Chum Dam	-41.0533	148.0486	100	WGS84	0.0001	EQ 880 546 (55G 588000 5454600)	AGD66	UTM	1:25K Tasmanian government map	Mesibov, Robert		100	100	1989-05-16	1989	05	16	Mesibov, Robert	land snail survey, Pioneer wildlife corridors project, Forestry Commission Tasmania	plot 27	hand-sampling on 10 m diameter circular plots
REM-event-0506	Australia	AU	Tasmania	Old Chum Dam	-41.0508	148.0472	100	WGS84	0.0001	EQ 879 549 (55G 587900 5454900)	AGD66	UTM	1:25K Tasmanian government map	Mesibov, Robert		130	130	1989-05-17	1989	05	17	Mesibov, Robert	land snail survey, Pioneer wildlife corridors project, Forestry Commission Tasmania	plot 107	hand-sampling on 10 m diameter circular plots
REM-event-0507	Australia	AU	Tasmania	Old Chum Dam	-41.0508	148.0472	100	WGS84	0.0001	EQ 879 549 (55G 587900 5454900)	AGD66	UTM	1:25K Tasmanian government map	Mesibov, Robert		130	130	1989-05-17	1989	05	17	Mesibov, Robert	land snail survey, Pioneer wildlife corridors project, Forestry Commission Tasmania	plot 30	hand-sampling on 10 m diameter circular plots
REM-event-0508	Australia	AU	Tasmania	Old Chum Dam	-41.0517	148.0472	100	WGS84	0.0001	EQ 879 548 (55G 587900 5454800)	AGD66	UTM	1:25K Tasmanian government map	Mesibov, Robert		120	120	1989-05-17	1989	05	17	Mesibov, Robert	land snail survey, Pioneer wildlife corridors project, Forestry Commission Tasmania	plot 57	hand-sampling on 10 m diameter circular plots
REM-event-0509	Australia	AU	Tasmania	Old Chum Dam	-41.0517	148.0472	100	WGS84	0.0001	EQ 879 548 (55G 587900 5454800)	AGD66	UTM	1:25K Tasmanian government map	Mesibov, Robert		120	120	1989-05-17	1989	05	17	Mesibov, Robert	land snail survey, Pioneer wildlife corridors project, Forestry Commission Tasmania	plot 58	hand-sampling on 10 m diameter circular plots
REM-event-0510	Australia	AU	Tasmania	Old Chum Dam	-41.0453	148.0461	100	WGS84	0.0001	EQ 878 555 (55G 587800 5455500)	AGD66	UTM	1:25K Tasmanian government map	Mesibov, Robert		180	180	1989-05-18	1989	05	18	Mesibov, Robert	land snail survey, Pioneer wildlife corridors project, Forestry Commission Tasmania	plot 49	hand-sampling on 10 m diameter circular plots
REM-event-0511	Australia	AU	Tasmania	Old Chum Dam	-41.0481	148.0461	100	WGS84	0.0001	EQ 878 552 (55G 587800 5455200)	AGD66	UTM	1:25K Tasmanian government map	Mesibov, Robert		150	150	1989-05-18	1989	05	18	Mesibov, Robert	land snail survey, Pioneer wildlife corridors project, Forestry Commission Tasmania	plot 33	hand-sampling on 10 m diameter circular plots
REM-event-0512	Australia	AU	Tasmania	Old Chum Dam	-41.0489	148.0461	100	WGS84	0.0001	EQ 878 551 (55G 587800 5455100)	AGD66	UTM	1:25K Tasmanian government map	Mesibov, Robert		150	150	1989-05-18	1989	05	18	Mesibov, Robert	land snail survey, Pioneer wildlife corridors project, Forestry Commission Tasmania	plot 32	hand-sampling on 10 m diameter circular plots
REM-event-0513	Australia	AU	Tasmania	Old Chum Dam	-41.0497	148.0461	100	WGS84	0.0001	EQ 878 550 (55G 587800 5455000)	AGD66	UTM	1:25K Tasmanian government map	Mesibov, Robert		150	150	1989-05-18	1989	05	18	Mesibov, Robert	land snail survey, Pioneer wildlife corridors project, Forestry Commission Tasmania	plot 31	hand-sampling on 10 m diameter circular plots
REM-event-0514	Australia	AU	Tasmania	Old Chum Dam	-41.0453	148.0461	100	WGS84	0.0001	EQ 878 555 (55G 587800 5455500)	AGD66	UTM	1:25K Tasmanian government map	Mesibov, Robert		180	180	1989-05-19	1989	05	19	Mesibov, Robert	land snail survey, Pioneer wildlife corridors project, Forestry Commission Tasmania	plot 48	hand-sampling on 10 m diameter circular plots
REM-event-0515	Australia	AU	Tasmania	Old Chum Dam	-41.0472	148.0461	100	WGS84	0.0001	EQ 878 553 (55G 587800 5455300)	AGD66	UTM	1:25K Tasmanian government map	Mesibov, Robert		160	160	1989-05-19	1989	05	19	Mesibov, Robert	land snail survey, Pioneer wildlife corridors project, Forestry Commission Tasmania	plot 116	hand-sampling on 10 m diameter circular plots
REM-event-0516	Australia	AU	Tasmania	Old Chum Dam	-41.0489	148.0461	100	WGS84	0.0001	EQ 878 551 (55G 587800 5455100)	AGD66	UTM	1:25K Tasmanian government map	Mesibov, Robert		140	140	1989-05-19	1989	05	19	Mesibov, Robert	land snail survey, Pioneer wildlife corridors project, Forestry Commission Tasmania	plot 59	hand-sampling on 10 m diameter circular plots
REM-event-0517	Australia	AU	Tasmania	Old Chum Dam	-41.0489	148.0461	100	WGS84	0.0001	EQ 878 551 (55G 587800 5455100)	AGD66	UTM	1:25K Tasmanian government map	Mesibov, Robert		140	140	1989-05-19	1989	05	19	Mesibov, Robert	land snail survey, Pioneer wildlife corridors project, Forestry Commission Tasmania	plot 60	hand-sampling on 10 m diameter circular plots
REM-event-0518	Australia	AU	Tasmania	Old Chum Dam	-41.0489	148.0461	100	WGS84	0.0001	EQ 878 551 (55G 587800 5455100)	AGD66	UTM	1:25K Tasmanian government map	Mesibov, Robert		140	140	1989-05-19	1989	05	19	Mesibov, Robert	land snail survey, Pioneer wildlife corridors project, Forestry Commission Tasmania	plot 61	hand-sampling on 10 m diameter circular plots
REM-event-0519	Australia	AU	Tasmania	Old Chum Dam	-41.0472	148.0461	100	WGS84	0.0001	EQ 878 553 (55G 587800 5455300)	AGD66	UTM	1:25K Tasmanian government map	Mesibov, Robert		160	160	1989-05-20	1989	05	20	Mesibov, Robert	land snail survey, Pioneer wildlife corridors project, Forestry Commission Tasmania	plot 47	hand-sampling on 10 m diameter circular plots
REM-event-0520	Australia	AU	Tasmania	Old Chum Dam	-41.0489	148.0461	100	WGS84	0.0001	EQ 878 551 (55G 587800 5455100)	AGD66	UTM	1:25K Tasmanian government map	Mesibov, Robert		140	140	1989-05-20	1989	05	20	Mesibov, Robert	land snail survey, Pioneer wildlife corridors project, Forestry Commission Tasmania	plot 110	hand-sampling on 10 m diameter circular plots
REM-event-0521	Australia	AU	Tasmania	Old Chum Dam	-41.0489	148.0472	100	WGS84	0.0001	EQ 879 551 (55G 587900 5455100)	AGD66	UTM	1:25K Tasmanian government map	Mesibov, Robert		140	140	1989-05-20	1989	05	20	Mesibov, Robert	land snail survey, Pioneer wildlife corridors project, Forestry Commission Tasmania	plot 109	hand-sampling on 10 m diameter circular plots
REM-event-0522	Australia	AU	Tasmania	Old Chum Dam	-41.0497	148.0472	100	WGS84	0.0001	EQ 879 550 (55G 587900 5455000)	AGD66	UTM	1:25K Tasmanian government map	Mesibov, Robert		140	140	1989-05-20	1989	05	20	Mesibov, Robert	land snail survey, Pioneer wildlife corridors project, Forestry Commission Tasmania	plot 108	hand-sampling on 10 m diameter circular plots
REM-event-0523	Australia	AU	Tasmania	Old Chum Dam	-41.0525	148.0439	100	WGS84	0.0001	EQ 876 547 (55G 587600 5454700)	AGD66	UTM	1:25K Tasmanian government map	Mesibov, Robert		150	150	1989-05-21	1989	05	21	Mesibov, Robert	land snail survey, Pioneer wildlife corridors project, Forestry Commission Tasmania	plot 71	hand-sampling on 10 m diameter circular plots
REM-event-0524	Australia	AU	Tasmania	Old Chum Dam	-41.0525	148.0439	100	WGS84	0.0001	EQ 876 547 (55G 587600 5454700)	AGD66	UTM	1:25K Tasmanian government map	Mesibov, Robert		150	150	1989-05-21	1989	05	21	Mesibov, Robert	land snail survey, Pioneer wildlife corridors project, Forestry Commission Tasmania	plot 91	hand-sampling on 10 m diameter circular plots
REM-event-0525	Australia	AU	Tasmania	Old Chum Dam	-41.0525	148.0450	100	WGS84	0.0001	EQ 877 547 (55G 587700 5454700)	AGD66	UTM	1:25K Tasmanian government map	Mesibov, Robert		130	130	1989-05-21	1989	05	21	Mesibov, Robert	land snail survey, Pioneer wildlife corridors project, Forestry Commission Tasmania	plot 92	hand-sampling on 10 m diameter circular plots
REM-event-0526	Australia	AU	Tasmania	Old Chum Dam	-41.0533	148.0450	100	WGS84	0.0001	EQ 877 546 (55G 587700 5454600)	AGD66	UTM	1:25K Tasmanian government map	Mesibov, Robert		130	130	1989-05-21	1989	05	21	Mesibov, Robert	land snail survey, Pioneer wildlife corridors project, Forestry Commission Tasmania	plot 70	hand-sampling on 10 m diameter circular plots
REM-event-0527	Australia	AU	Tasmania	Old Chum Creek	-41.0481	148.0461	100	WGS84	0.0001	EQ 878 552 (55G 587800 5455200)	AGD66	UTM	1:25K Tasmanian government map	Mesibov, Robert		150	150	1989-05-23	1989	05	23	Mesibov, Robert	land snail survey, Pioneer wildlife corridors project, Forestry Commission Tasmania	not on a plot	hand-sampling
REM-event-0528	Australia	AU	Tasmania	Old Chum Dam	-41.0517	148.0439	100	WGS84	0.0001	EQ 876 548 (55G 587600 5454800)	AGD66	UTM	1:25K Tasmanian government map	Mesibov, Robert		140	140	1989-05-23	1989	05	23	Mesibov, Robert	land snail survey, Pioneer wildlife corridors project, Forestry Commission Tasmania	plot 72	hand-sampling on 10 m diameter circular plots
REM-event-0529	Australia	AU	Tasmania	Old Chum Dam	-41.0517	148.0439	100	WGS84	0.0001	EQ 876 548 (55G 587600 5454800)	AGD66	UTM	1:25K Tasmanian government map	Mesibov, Robert		140	140	1989-05-23	1989	05	23	Mesibov, Robert	land snail survey, Pioneer wildlife corridors project, Forestry Commission Tasmania	plot 73	hand-sampling on 10 m diameter circular plots
REM-event-0530	Australia	AU	Tasmania	Old Chum Dam	-41.0517	148.0439	100	WGS84	0.0001	EQ 876 548 (55G 587600 5454800)	AGD66	UTM	1:25K Tasmanian government map	Mesibov, Robert		140	140	1989-05-23	1989	05	23	Mesibov, Robert	land snail survey, Pioneer wildlife corridors project, Forestry Commission Tasmania	plot 93	hand-sampling on 10 m diameter circular plots
REM-event-0531	Australia	AU	Tasmania	Old Chum Dam	-41.0517	148.0439	100	WGS84	0.0001	EQ 876 548 (55G 587600 5454800)	AGD66	UTM	1:25K Tasmanian government map	Mesibov, Robert		140	140	1989-05-23	1989	05	23	Mesibov, Robert	land snail survey, Pioneer wildlife corridors project, Forestry Commission Tasmania	plot 94	hand-sampling on 10 m diameter circular plots
REM-event-0532	Australia	AU	Tasmania	Old Chum Creek	-41.0489	148.0425	100	WGS84	0.0001	EQ 875 551 (55G 587500 5455100)	AGD66	UTM	1:25K Tasmanian government map	Mesibov, Robert		160	160	1989-05-24	1989	05	24	Mesibov, Robert	land snail survey, Pioneer wildlife corridors project, Forestry Commission Tasmania	not on a plot	hand-sampling
REM-event-0533	Australia	AU	Tasmania	Old Chum Dam	-41.0500	148.0425	100	WGS84	0.0001	EQ 875 550 (55G 587500 5455000)	AGD66	UTM	1:25K Tasmanian government map	Mesibov, Robert		160	160	1989-05-24	1989	05	24	Mesibov, Robert	land snail survey, Pioneer wildlife corridors project, Forestry Commission Tasmania	plot 75	hand-sampling on 10 m diameter circular plots
REM-event-0534	Australia	AU	Tasmania	Old Chum Dam	-41.0500	148.0425	100	WGS84	0.0001	EQ 875 550 (55G 587500 5455000)	AGD66	UTM	1:25K Tasmanian government map	Mesibov, Robert		160	160	1989-05-24	1989	05	24	Mesibov, Robert	land snail survey, Pioneer wildlife corridors project, Forestry Commission Tasmania	plot 96	hand-sampling on 10 m diameter circular plots
REM-event-0535	Australia	AU	Tasmania	Old Chum Dam	-41.0508	148.0425	100	WGS84	0.0001	EQ 875 549 (55G 587500 5454900)	AGD66	UTM	1:25K Tasmanian government map	Mesibov, Robert		170	170	1989-05-24	1989	05	24	Mesibov, Robert	land snail survey, Pioneer wildlife corridors project, Forestry Commission Tasmania	plot 74	hand-sampling on 10 m diameter circular plots
REM-event-0536	Australia	AU	Tasmania	Old Chum Dam	-41.0508	148.0425	100	WGS84	0.0001	EQ 875 549 (55G 587500 5454900)	AGD66	UTM	1:25K Tasmanian government map	Mesibov, Robert		170	170	1989-05-24	1989	05	24	Mesibov, Robert	land snail survey, Pioneer wildlife corridors project, Forestry Commission Tasmania	plot 95	hand-sampling on 10 m diameter circular plots
REM-event-0537	Australia	AU	Tasmania	Old Chum Dam	-41.0508	148.0497	100	WGS84	0.0001	EQ 881 549 (55G 588100 5454900)	AGD66	UTM	1:25K Tasmanian government map	Mesibov, Robert		130	130	1989-05-29	1989	05	29	Mesibov, Robert	land snail survey, Pioneer wildlife corridors project, Forestry Commission Tasmania	plot 97	hand-sampling on 10 m diameter circular plots
REM-event-0538	Australia	AU	Tasmania	Old Chum Dam	-41.0517	148.0508	100	WGS84	0.0001	EQ 882 548 (55G 588200 5454800)	AGD66	UTM	1:25K Tasmanian government map	Mesibov, Robert		110	110	1989-05-29	1989	05	29	Mesibov, Robert	land snail survey, Pioneer wildlife corridors project, Forestry Commission Tasmania	plot 98	hand-sampling on 10 m diameter circular plots
REM-event-0539	Australia	AU	Tasmania	Old Chum Dam	-41.0517	148.0508	100	WGS84	0.0001	EQ 882 548 (55G 588200 5454800)	AGD66	UTM	1:25K Tasmanian government map	Mesibov, Robert		110	110	1989-05-29	1989	05	29	Mesibov, Robert	land snail survey, Pioneer wildlife corridors project, Forestry Commission Tasmania	plot 99	hand-sampling on 10 m diameter circular plots
REM-event-0540	Australia	AU	Tasmania	Old Chum Dam	-41.0589	148.0367	100	WGS84	0.0001	EQ 870 540 (55G 587000 5454000)	AGD66	UTM	1:25K Tasmanian government map	Mesibov, Robert		160	160	1989-05-29	1989	05	29	Mesibov, Robert	land snail survey, Pioneer wildlife corridors project, Forestry Commission Tasmania	plot 104	hand-sampling on 10 m diameter circular plots
REM-event-0541	Australia	AU	Tasmania	Old Chum Dam	-41.0544	148.0450	100	WGS84	0.0001	EQ 877 545 (55G 587700 5454500)	AGD66	UTM	1:25K Tasmanian government map	Mesibov, Robert		120	120	1989-05-30	1989	05	30	Mesibov, Robert	land snail survey, Pioneer wildlife corridors project, Forestry Commission Tasmania	plot 69	hand-sampling on 10 m diameter circular plots
REM-event-0542	Australia	AU	Tasmania	Old Chum Dam	-41.0544	148.0450	100	WGS84	0.0001	EQ 877 545 (55G 587700 5454500)	AGD66	UTM	1:25K Tasmanian government map	Mesibov, Robert		120	120	1989-05-30	1989	05	30	Mesibov, Robert	land snail survey, Pioneer wildlife corridors project, Forestry Commission Tasmania	plot 89	hand-sampling on 10 m diameter circular plots
REM-event-0543	Australia	AU	Tasmania	Old Chum Dam	-41.0544	148.0461	100	WGS84	0.0001	EQ 878 545 (55G 587800 5454500)	AGD66	UTM	1:25K Tasmanian government map	Mesibov, Robert		120	120	1989-05-30	1989	05	30	Mesibov, Robert	land snail survey, Pioneer wildlife corridors project, Forestry Commission Tasmania	plot 68	hand-sampling on 10 m diameter circular plots
REM-event-0544	Australia	AU	Tasmania	Old Chum Dam	-41.0544	148.0461	100	WGS84	0.0001	EQ 878 545 (55G 587800 5454500)	AGD66	UTM	1:25K Tasmanian government map	Mesibov, Robert		120	120	1989-05-30	1989	05	30	Mesibov, Robert	land snail survey, Pioneer wildlife corridors project, Forestry Commission Tasmania	plot 90	hand-sampling on 10 m diameter circular plots
REM-event-0545	Australia	AU	Tasmania	Old Chum Dam	-41.0581	148.0486	100	WGS84	0.0001	EQ 880 541 (55G 588000 5454100)	AGD66	UTM	1:25K Tasmanian government map	Mesibov, Robert		100	100	1989-05-31	1989	05	31	Mesibov, Robert	land snail survey, Pioneer wildlife corridors project, Forestry Commission Tasmania	plot 55	hand-sampling on 10 m diameter circular plots
REM-event-0546	Australia	AU	Tasmania	Old Chum Dam	-41.0581	148.0486	100	WGS84	0.0001	EQ 880 541 (55G 588000 5454100)	AGD66	UTM	1:25K Tasmanian government map	Mesibov, Robert		100	100	1989-05-31	1989	05	31	Mesibov, Robert	land snail survey, Pioneer wildlife corridors project, Forestry Commission Tasmania	plot 56	hand-sampling on 10 m diameter circular plots
REM-event-0547	Australia	AU	Tasmania	Old Chum Dam	-41.0589	148.0475	100	WGS84	0.0001	EQ 879 540 (55G 587900 5454000)	AGD66	UTM	1:25K Tasmanian government map	Mesibov, Robert		110	110	1989-05-31	1989	05	31	Mesibov, Robert	land snail survey, Pioneer wildlife corridors project, Forestry Commission Tasmania	plot 54	hand-sampling on 10 m diameter circular plots
REM-event-0548	Australia	AU	Tasmania	Old Chum Dam	-41.0597	148.0475	100	WGS84	0.0001	EQ 879 539 (55G 587900 5453900)	AGD66	UTM	1:25K Tasmanian government map	Mesibov, Robert		100	100	1989-05-31	1989	05	31	Mesibov, Robert	land snail survey, Pioneer wildlife corridors project, Forestry Commission Tasmania	plot 53	hand-sampling on 10 m diameter circular plots
REM-event-0549	Australia	AU	Tasmania	Old Chum Dam	-41.0500	148.0425	100	WGS84	0.0001	EQ 875 550 (55G 587500 5455000)	AGD66	UTM	1:25K Tasmanian government map	Mesibov, Robert		160	160	1989-06-01	1989	06	01	Mesibov, Robert	land snail survey, Pioneer wildlife corridors project, Forestry Commission Tasmania	plot 76	hand-sampling on 10 m diameter circular plots
REM-event-0550	Australia	AU	Tasmania	Old Chum Dam	-41.0553	148.0461	100	WGS84	0.0001	EQ 878 544 (55G 587800 5454400)	AGD66	UTM	1:25K Tasmanian government map	Mesibov, Robert		110	110	1989-06-01	1989	06	01	Mesibov, Robert	land snail survey, Pioneer wildlife corridors project, Forestry Commission Tasmania	plot 87	hand-sampling on 10 m diameter circular plots
REM-event-0551	Australia	AU	Tasmania	Old Chum Dam	-41.0553	148.0475	100	WGS84	0.0001	EQ 879 544 (55G 587900 5454400)	AGD66	UTM	1:25K Tasmanian government map	Mesibov, Robert		100	100	1989-06-01	1989	06	01	Mesibov, Robert	land snail survey, Pioneer wildlife corridors project, Forestry Commission Tasmania	plot 67	hand-sampling on 10 m diameter circular plots
REM-event-0552	Australia	AU	Tasmania	Old Chum Dam	-41.0553	148.0475	100	WGS84	0.0001	EQ 879 544 (55G 587900 5454400)	AGD66	UTM	1:25K Tasmanian government map	Mesibov, Robert		100	100	1989-06-01	1989	06	01	Mesibov, Robert	land snail survey, Pioneer wildlife corridors project, Forestry Commission Tasmania	plot 88	hand-sampling on 10 m diameter circular plots
REM-event-0553	Australia	AU	Tasmania	Old Chum Dam	-41.0581	148.0414	100	WGS84	0.0001	EQ 874 541 (55G 587400 5454100)	AGD66	UTM	1:25K Tasmanian government map	Mesibov, Robert		140	140	1989-06-02	1989	06	02	Mesibov, Robert	land snail survey, Pioneer wildlife corridors project, Forestry Commission Tasmania	plot 40	hand-sampling on 10 m diameter circular plots
REM-event-0554	Australia	AU	Tasmania	Old Chum Dam	-41.0581	148.0428	100	WGS84	0.0001	EQ 875 541 (55G 587500 5454100)	AGD66	UTM	1:25K Tasmanian government map	Mesibov, Robert		140	140	1989-06-02	1989	06	02	Mesibov, Robert	land snail survey, Pioneer wildlife corridors project, Forestry Commission Tasmania	plot 39	hand-sampling on 10 m diameter circular plots
REM-event-0555	Australia	AU	Tasmania	Old Chum Dam	-41.0589	148.0428	100	WGS84	0.0001	EQ 875 540 (55G 587500 5454000)	AGD66	UTM	1:25K Tasmanian government map	Mesibov, Robert		130	130	1989-06-02	1989	06	02	Mesibov, Robert	land snail survey, Pioneer wildlife corridors project, Forestry Commission Tasmania	plot 37	hand-sampling on 10 m diameter circular plots
REM-event-0556	Australia	AU	Tasmania	Old Chum Dam	-41.0589	148.0428	100	WGS84	0.0001	EQ 875 540 (55G 587500 5454000)	AGD66	UTM	1:25K Tasmanian government map	Mesibov, Robert		130	130	1989-06-02	1989	06	02	Mesibov, Robert	land snail survey, Pioneer wildlife corridors project, Forestry Commission Tasmania	plot 38	hand-sampling on 10 m diameter circular plots
REM-event-0557	Australia	AU	Tasmania	Old Chum Dam	-41.0561	148.0403	100	WGS84	0.0001	EQ 873 543 (55G 587300 5454300)	AGD66	UTM	1:25K Tasmanian government map	Mesibov, Robert		160	160	1989-06-03	1989	06	03	Mesibov, Robert	land snail survey, Pioneer wildlife corridors project, Forestry Commission Tasmania	plot 63	hand-sampling on 10 m diameter circular plots
REM-event-0558	Australia	AU	Tasmania	Old Chum Dam	-41.0572	148.0403	100	WGS84	0.0001	EQ 873 542 (55G 587300 5454200)	AGD66	UTM	1:25K Tasmanian government map	Mesibov, Robert		150	150	1989-06-03	1989	06	03	Mesibov, Robert	land snail survey, Pioneer wildlife corridors project, Forestry Commission Tasmania	plot 42	hand-sampling on 10 m diameter circular plots
REM-event-0559	Australia	AU	Tasmania	Old Chum Dam	-41.0572	148.0403	100	WGS84	0.0001	EQ 873 542 (55G 587300 5454200)	AGD66	UTM	1:25K Tasmanian government map	Mesibov, Robert		160	160	1989-06-03	1989	06	03	Mesibov, Robert	land snail survey, Pioneer wildlife corridors project, Forestry Commission Tasmania	plot 62	hand-sampling on 10 m diameter circular plots
REM-event-0560	Australia	AU	Tasmania	Old Chum Dam	-41.0581	148.0414	100	WGS84	0.0001	EQ 874 541 (55G 587400 5454100)	AGD66	UTM	1:25K Tasmanian government map	Mesibov, Robert		140	140	1989-06-03	1989	06	03	Mesibov, Robert	land snail survey, Pioneer wildlife corridors project, Forestry Commission Tasmania	plot 41	hand-sampling on 10 m diameter circular plots
REM-event-0561	Australia	AU	Tasmania	Old Chum Dam	-41.0553	148.0392	100	WGS84	0.0001	EQ 872 544 (55G 587200 5454400)	AGD66	UTM	1:25K Tasmanian government map	Mesibov, Robert		160	160	1989-06-04	1989	06	04	Mesibov, Robert	land snail survey, Pioneer wildlife corridors project, Forestry Commission Tasmania	plot 44	hand-sampling on 10 m diameter circular plots
REM-event-0562	Australia	AU	Tasmania	Old Chum Dam	-41.0553	148.0392	100	WGS84	0.0001	EQ 872 544 (55G 587200 5454400)	AGD66	UTM	1:25K Tasmanian government map	Mesibov, Robert		160	160	1989-06-04	1989	06	04	Mesibov, Robert	land snail survey, Pioneer wildlife corridors project, Forestry Commission Tasmania	plot 64	hand-sampling on 10 m diameter circular plots
REM-event-0563	Australia	AU	Tasmania	Old Chum Dam	-41.0553	148.0392	100	WGS84	0.0001	EQ 872 544 (55G 587200 5454400)	AGD66	UTM	1:25K Tasmanian government map	Mesibov, Robert		160	160	1989-06-04	1989	06	04	Mesibov, Robert	land snail survey, Pioneer wildlife corridors project, Forestry Commission Tasmania	plot 65	hand-sampling on 10 m diameter circular plots
REM-event-0564	Australia	AU	Tasmania	Old Chum Dam	-41.0561	148.0392	100	WGS84	0.0001	EQ 872 543 (55G 587200 5454300)	AGD66	UTM	1:25K Tasmanian government map	Mesibov, Robert		160	160	1989-06-04	1989	06	04	Mesibov, Robert	land snail survey, Pioneer wildlife corridors project, Forestry Commission Tasmania	plot 43	hand-sampling on 10 m diameter circular plots
REM-event-0565	Australia	AU	Tasmania	Old Chum Dam	-41.0561	148.0450	100	WGS84	0.0001	EQ 877 543 (55G 587700 5454300)	AGD66	UTM	1:25K Tasmanian government map	Mesibov, Robert		130	130	1989-06-05	1989	06	05	Mesibov, Robert	land snail survey, Pioneer wildlife corridors project, Forestry Commission Tasmania	plot 100	hand-sampling on 10 m diameter circular plots
REM-event-0566	Australia	AU	Tasmania	Old Chum Dam	-41.0561	148.0450	100	WGS84	0.0001	EQ 877 543 (55G 587700 5454300)	AGD66	UTM	1:25K Tasmanian government map	Mesibov, Robert		130	130	1989-06-05	1989	06	05	Mesibov, Robert	land snail survey, Pioneer wildlife corridors project, Forestry Commission Tasmania	plot 101	hand-sampling on 10 m diameter circular plots
REM-event-0567	Australia	AU	Tasmania	Old Chum Dam	-41.0561	148.0475	100	WGS84	0.0001	EQ 879 543 (55G 587900 5454300)	AGD66	UTM	1:25K Tasmanian government map	Mesibov, Robert		130	130	1989-06-05	1989	06	05	Mesibov, Robert	land snail survey, Pioneer wildlife corridors project, Forestry Commission Tasmania	plot 102	hand-sampling on 10 m diameter circular plots
REM-event-0568	Australia	AU	Tasmania	Old Chum Dam	-41.0608	148.0392	100	WGS84	0.0001	EQ 872 538 (55G 587200 5453800)	AGD66	UTM	1:25K Tasmanian government map	Mesibov, Robert		140	140	1989-06-05	1989	06	05	Mesibov, Robert	land snail survey, Pioneer wildlife corridors project, Forestry Commission Tasmania	plot 106	hand-sampling on 10 m diameter circular plots
REM-event-0569	Australia	AU	Tasmania	Old Chum Dam	-41.0500	148.0378	100	WGS84	0.0001	EQ 871 550 (55G 587100 5455000)	AGD66	UTM	1:25K Tasmanian government map	Mesibov, Robert		230	230	1989-06-06	1989	06	06	Mesibov, Robert	land snail survey, Pioneer wildlife corridors project, Forestry Commission Tasmania	plot 51	hand-sampling on 10 m diameter circular plots
REM-event-0570	Australia	AU	Tasmania	Old Chum Dam	-41.0500	148.0378	100	WGS84	0.0001	EQ 871 550 (55G 587100 5455000)	AGD66	UTM	1:25K Tasmanian government map	Mesibov, Robert		230	230	1989-06-06	1989	06	06	Mesibov, Robert	land snail survey, Pioneer wildlife corridors project, Forestry Commission Tasmania	plot 52	hand-sampling on 10 m diameter circular plots
REM-event-0571	Australia	AU	Tasmania	Old Chum Dam	-41.0508	148.0378	100	WGS84	0.0001	EQ 871 549 (55G 587100 5454900)	AGD66	UTM	1:25K Tasmanian government map	Mesibov, Robert		230	230	1989-06-06	1989	06	06	Mesibov, Robert	land snail survey, Pioneer wildlife corridors project, Forestry Commission Tasmania	plot 50	hand-sampling on 10 m diameter circular plots
REM-event-0572	Australia	AU	Tasmania	Old Chum Dam	-41.0589	148.0367	100	WGS84	0.0001	EQ 870 540 (55G 587000 5454000)	AGD66	UTM	1:25K Tasmanian government map	Mesibov, Robert		160	160	1989-06-06	1989	06	06	Mesibov, Robert	land snail survey, Pioneer wildlife corridors project, Forestry Commission Tasmania	plot 114	hand-sampling on 10 m diameter circular plots
REM-event-0573	Australia	AU	Tasmania	Friend Creek	-41.0597	148.0356	100	WGS84	0.0001	EQ 869 539 (55G 586900 5453900)	AGD66	UTM	1:25K Tasmanian government map	Mesibov, Robert		160	160	1989-06-07	1989	06	07	Mesibov, Robert	land snail survey, Pioneer wildlife corridors project, Forestry Commission Tasmania	plot 113	hand-sampling on 10 m diameter circular plots
REM-event-0574	Australia	AU	Tasmania	Old Chum Dam	-41.0544	148.0392	100	WGS84	0.0001	EQ 872 545 (55G 587200 5454500)	AGD66	UTM	1:25K Tasmanian government map	Mesibov, Robert		160	160	1989-06-07	1989	06	07	Mesibov, Robert	land snail survey, Pioneer wildlife corridors project, Forestry Commission Tasmania	plot 45	hand-sampling on 10 m diameter circular plots
REM-event-0575	Australia	AU	Tasmania	Old Chum Dam	-41.0544	148.0392	100	WGS84	0.0001	EQ 872 545 (55G 587200 5454500)	AGD66	UTM	1:25K Tasmanian government map	Mesibov, Robert		160	160	1989-06-07	1989	06	07	Mesibov, Robert	land snail survey, Pioneer wildlife corridors project, Forestry Commission Tasmania	plot 46	hand-sampling on 10 m diameter circular plots
REM-event-0576	Australia	AU	Tasmania	Old Chum Dam	-41.0544	148.0392	100	WGS84	0.0001	EQ 872 545 (55G 587200 5454500)	AGD66	UTM	1:25K Tasmanian government map	Mesibov, Robert		160	160	1989-06-07	1989	06	07	Mesibov, Robert	land snail survey, Pioneer wildlife corridors project, Forestry Commission Tasmania	plot 66	hand-sampling on 10 m diameter circular plots
REM-event-0577	Australia	AU	Tasmania	Old Chum Dam	-41.0597	148.0403	100	WGS84	0.0001	EQ 873 539 (55G 587300 5453900)	AGD66	UTM	1:25K Tasmanian government map	Mesibov, Robert		140	140	1989-06-12	1989	06	12	Mesibov, Robert	land snail survey, Pioneer wildlife corridors project, Forestry Commission Tasmania	plot 81	hand-sampling on 10 m diameter circular plots
REM-event-0578	Australia	AU	Tasmania	Old Chum Dam	-41.0608	148.0403	100	WGS84	0.0001	EQ 873 538 (55G 587300 5453800)	AGD66	UTM	1:25K Tasmanian government map	Mesibov, Robert		140	140	1989-06-12	1989	06	12	Mesibov, Robert	land snail survey, Pioneer wildlife corridors project, Forestry Commission Tasmania	plot 78	hand-sampling on 10 m diameter circular plots
REM-event-0579	Australia	AU	Tasmania	Old Chum Dam	-41.0608	148.0403	100	WGS84	0.0001	EQ 873 538 (55G 587300 5453800)	AGD66	UTM	1:25K Tasmanian government map	Mesibov, Robert		140	140	1989-06-12	1989	06	12	Mesibov, Robert	land snail survey, Pioneer wildlife corridors project, Forestry Commission Tasmania	plot 79	hand-sampling on 10 m diameter circular plots
REM-event-0580	Australia	AU	Tasmania	Old Chum Dam	-41.0608	148.0403	100	WGS84	0.0001	EQ 873 538 (55G 587300 5453800)	AGD66	UTM	1:25K Tasmanian government map	Mesibov, Robert		140	140	1989-06-12	1989	06	12	Mesibov, Robert	land snail survey, Pioneer wildlife corridors project, Forestry Commission Tasmania	plot 80	hand-sampling on 10 m diameter circular plots
REM-event-0581	Australia	AU	Tasmania	Old Chum Dam	-41.0608	148.0414	100	WGS84	0.0001	EQ 874 538 (55G 587400 5453800)	AGD66	UTM	1:25K Tasmanian government map	Mesibov, Robert		130	130	1989-06-12	1989	06	12	Mesibov, Robert	land snail survey, Pioneer wildlife corridors project, Forestry Commission Tasmania	plot 77	hand-sampling on 10 m diameter circular plots
REM-event-0582	Australia	AU	Tasmania	Old Chum Dam	-41.0581	148.0378	100	WGS84	0.0001	EQ 871 541 (55G 587100 5454100)	AGD66	UTM	1:25K Tasmanian government map	Mesibov, Robert		150	150	1989-06-13	1989	06	13	Mesibov, Robert	land snail survey, Pioneer wildlife corridors project, Forestry Commission Tasmania	plot 85	hand-sampling on 10 m diameter circular plots
REM-event-0583	Australia	AU	Tasmania	Old Chum Dam	-41.0581	148.0378	100	WGS84	0.0001	EQ 871 541 (55G 587100 5454100)	AGD66	UTM	1:25K Tasmanian government map	Mesibov, Robert		150	150	1989-06-13	1989	06	13	Mesibov, Robert	land snail survey, Pioneer wildlife corridors project, Forestry Commission Tasmania	plot 86	hand-sampling on 10 m diameter circular plots
REM-event-0584	Australia	AU	Tasmania	Old Chum Dam	-41.0581	148.0392	100	WGS84	0.0001	EQ 872 541 (55G 587200 5454100)	AGD66	UTM	1:25K Tasmanian government map	Mesibov, Robert		150	150	1989-06-13	1989	06	13	Mesibov, Robert	land snail survey, Pioneer wildlife corridors project, Forestry Commission Tasmania	plot 82	hand-sampling on 10 m diameter circular plots
REM-event-0585	Australia	AU	Tasmania	Old Chum Dam	-41.0581	148.0392	100	WGS84	0.0001	EQ 872 541 (55G 587200 5454100)	AGD66	UTM	1:25K Tasmanian government map	Mesibov, Robert		150	150	1989-06-13	1989	06	13	Mesibov, Robert	land snail survey, Pioneer wildlife corridors project, Forestry Commission Tasmania	plot 83	hand-sampling on 10 m diameter circular plots
REM-event-0586	Australia	AU	Tasmania	Old Chum Dam	-41.0581	148.0392	100	WGS84	0.0001	EQ 872 541 (55G 587200 5454100)	AGD66	UTM	1:25K Tasmanian government map	Mesibov, Robert		150	150	1989-06-13	1989	06	13	Mesibov, Robert	land snail survey, Pioneer wildlife corridors project, Forestry Commission Tasmania	plot 84	hand-sampling on 10 m diameter circular plots
REM-event-0587	Australia	AU	Tasmania	Friend Creek	-41.0633	148.0356	100	WGS84	0.0001	EQ 869 535 (55G 586900 5453500)	AGD66	UTM	1:25K Tasmanian government map	Mesibov, Robert		130	130	1989-06-15	1989	06	15	Mesibov, Robert	land snail survey, Pioneer wildlife corridors project, Forestry Commission Tasmania	plot 115	hand-sampling on 10 m diameter circular plots
REM-event-0588	Australia	AU	Tasmania	Old Chum Dam	-41.0525	148.0378	100	WGS84	0.0001	EQ 871 547 (55G 587100 5454700)	AGD66	UTM	1:25K Tasmanian government map	Mesibov, Robert		180	180	1989-06-15	1989	06	15	Mesibov, Robert	land snail survey, Pioneer wildlife corridors project, Forestry Commission Tasmania	plot 34	hand-sampling on 10 m diameter circular plots
REM-event-0589	Australia	AU	Tasmania	Old Chum Dam	-41.0528	148.0367	100	WGS84	0.0001	EQ 870 547 (55G 587000 5454700)	AGD66	UTM	1:25K Tasmanian government map	Mesibov, Robert		190	190	1989-06-15	1989	06	15	Mesibov, Robert	land snail survey, Pioneer wildlife corridors project, Forestry Commission Tasmania	plot 35	hand-sampling on 10 m diameter circular plots
REM-event-0590	Australia	AU	Tasmania	Old Chum Dam	-41.0528	148.0367	100	WGS84	0.0001	EQ 870 547 (55G 587000 5454700)	AGD66	UTM	1:25K Tasmanian government map	Mesibov, Robert		190	190	1989-06-15	1989	06	15	Mesibov, Robert	land snail survey, Pioneer wildlife corridors project, Forestry Commission Tasmania	plot 36	hand-sampling on 10 m diameter circular plots
REM-event-0591	Australia	AU	Tasmania	Old Chum Creek	-41.0717	148.0358	100	WGS84	0.0001	EQ 869 526 (55G 586900 5452600)	AGD66	UTM	1:25K Tasmanian government map	Mesibov, Robert		130	130	1989-06-16	1989	06	16	Mesibov, Robert	land snail survey, Pioneer wildlife corridors project, Forestry Commission Tasmania	plot 15	hand-sampling on 10 m diameter circular plots
REM-event-0592	Australia	AU	Tasmania	Old Chum Creek	-41.0717	148.0358	100	WGS84	0.0001	EQ 869 526 (55G 586900 5452600)	AGD66	UTM	1:25K Tasmanian government map	Mesibov, Robert		130	130	1989-06-16	1989	06	16	Mesibov, Robert	land snail survey, Pioneer wildlife corridors project, Forestry Commission Tasmania	plot 16	hand-sampling on 10 m diameter circular plots
REM-event-0593	Australia	AU	Tasmania	Old Chum Creek	-41.0717	148.0358	100	WGS84	0.0001	EQ 869 526 (55G 586900 5452600)	AGD66	UTM	1:25K Tasmanian government map	Mesibov, Robert		130	130	1989-06-16	1989	06	16	Mesibov, Robert	land snail survey, Pioneer wildlife corridors project, Forestry Commission Tasmania	plot 21	hand-sampling on 10 m diameter circular plots
REM-event-0594	Australia	AU	Tasmania	Old Chum Creek	-41.0725	148.0358	100	WGS84	0.0001	EQ 869 525 (55G 586900 5452500)	AGD66	UTM	1:25K Tasmanian government map	Mesibov, Robert		130	130	1989-06-16	1989	06	16	Mesibov, Robert	land snail survey, Pioneer wildlife corridors project, Forestry Commission Tasmania	plot 17	hand-sampling on 10 m diameter circular plots
REM-event-0595	Australia	AU	Tasmania	Old Chum Creek	-41.0725	148.0358	100	WGS84	0.0001	EQ 869 525 (55G 586900 5452500)	AGD66	UTM	1:25K Tasmanian government map	Mesibov, Robert		130	130	1989-06-16	1989	06	16	Mesibov, Robert	land snail survey, Pioneer wildlife corridors project, Forestry Commission Tasmania	plot 22	hand-sampling on 10 m diameter circular plots
REM-event-0596	Australia	AU	Tasmania	Old Chum Creek	-41.0753	148.0369	100	WGS84	0.0001	EQ 870 522 (55G 587000 5452200)	AGD66	UTM	1:25K Tasmanian government map	Mesibov, Robert		130	130	1989-06-18	1989	06	18	Mesibov, Robert	land snail survey, Pioneer wildlife corridors project, Forestry Commission Tasmania	plot 10	hand-sampling on 10 m diameter circular plots
REM-event-0597	Australia	AU	Tasmania	Old Chum Creek	-41.0753	148.0369	100	WGS84	0.0001	EQ 870 522 (55G 587000 5452200)	AGD66	UTM	1:25K Tasmanian government map	Mesibov, Robert		130	130	1989-06-18	1989	06	18	Mesibov, Robert	land snail survey, Pioneer wildlife corridors project, Forestry Commission Tasmania	plot 11	hand-sampling on 10 m diameter circular plots
REM-event-0598	Australia	AU	Tasmania	Old Chum Creek	-41.0753	148.0369	100	WGS84	0.0001	EQ 870 522 (55G 587000 5452200)	AGD66	UTM	1:25K Tasmanian government map	Mesibov, Robert		130	130	1989-06-18	1989	06	18	Mesibov, Robert	land snail survey, Pioneer wildlife corridors project, Forestry Commission Tasmania	plot 9	hand-sampling on 10 m diameter circular plots
REM-event-0599	Australia	AU	Tasmania	Old Chum Creek	-41.0753	148.0381	100	WGS84	0.0001	EQ 871 522 (55G 587100 5452200)	AGD66	UTM	1:25K Tasmanian government map	Mesibov, Robert		140	140	1989-06-18	1989	06	18	Mesibov, Robert	land snail survey, Pioneer wildlife corridors project, Forestry Commission Tasmania	plot 8	hand-sampling on 10 m diameter circular plots
REM-event-0600	Australia	AU	Tasmania	Old Chum Creek	-41.0761	148.0381	100	WGS84	0.0001	EQ 871 521 (55G 587100 5452100)	AGD66	UTM	1:25K Tasmanian government map	Mesibov, Robert		140	140	1989-06-18	1989	06	18	Mesibov, Robert	land snail survey, Pioneer wildlife corridors project, Forestry Commission Tasmania	plot 7	hand-sampling on 10 m diameter circular plots
REM-event-0601	Australia	AU	Tasmania	Old Chum Creek	-41.0706	148.0333	100	WGS84	0.0001	EQ 867 527 (55G 586700 5452700)	AGD66	UTM	1:25K Tasmanian government map	Mesibov, Robert		120	120	1989-06-19	1989	06	19	Mesibov, Robert	land snail survey, Pioneer wildlife corridors project, Forestry Commission Tasmania	plot 1	hand-sampling on 10 m diameter circular plots
REM-event-0602	Australia	AU	Tasmania	Old Chum Creek	-41.0717	148.0333	100	WGS84	0.0001	EQ 867 526 (55G 586700 5452600)	AGD66	UTM	1:25K Tasmanian government map	Mesibov, Robert		110	110	1989-06-19	1989	06	19	Mesibov, Robert	land snail survey, Pioneer wildlife corridors project, Forestry Commission Tasmania	plot 2	hand-sampling on 10 m diameter circular plots
REM-event-0603	Australia	AU	Tasmania	Old Chum Creek	-41.0717	148.0333	100	WGS84	0.0001	EQ 867 526 (55G 586700 5452600)	AGD66	UTM	1:25K Tasmanian government map	Mesibov, Robert		110	110	1989-06-19	1989	06	19	Mesibov, Robert	land snail survey, Pioneer wildlife corridors project, Forestry Commission Tasmania	plot 3	hand-sampling on 10 m diameter circular plots
REM-event-0604	Australia	AU	Tasmania	Old Chum Creek	-41.0725	148.0333	100	WGS84	0.0001	EQ 867 525 (55G 586700 5452500)	AGD66	UTM	1:25K Tasmanian government map	Mesibov, Robert		120	120	1989-06-19	1989	06	19	Mesibov, Robert	land snail survey, Pioneer wildlife corridors project, Forestry Commission Tasmania	plot 4	hand-sampling on 10 m diameter circular plots
REM-event-0605	Australia	AU	Tasmania	Old Chum Creek	-41.0733	148.0333	100	WGS84	0.0001	EQ 867 524 (55G 586700 5452400)	AGD66	UTM	1:25K Tasmanian government map	Mesibov, Robert		120	120	1989-06-19	1989	06	19	Mesibov, Robert	land snail survey, Pioneer wildlife corridors project, Forestry Commission Tasmania	plot 5	hand-sampling on 10 m diameter circular plots
REM-event-0606	Australia	AU	Tasmania	Old Chum Creek	-41.0733	148.0333	100	WGS84	0.0001	EQ 867 524 (55G 586700 5452400)	AGD66	UTM	1:25K Tasmanian government map	Mesibov, Robert		120	120	1989-06-20	1989	06	20	Mesibov, Robert	land snail survey, Pioneer wildlife corridors project, Forestry Commission Tasmania	plot 6	hand-sampling on 10 m diameter circular plots
REM-event-0607	Australia	AU	Tasmania	Old Chum Creek	-41.0742	148.0333	100	WGS84	0.0001	EQ 867 523 (55G 586700 5452300)	AGD66	UTM	1:25K Tasmanian government map	Mesibov, Robert		120	120	1989-06-20	1989	06	20	Mesibov, Robert	land snail survey, Pioneer wildlife corridors project, Forestry Commission Tasmania	plot 23	hand-sampling on 10 m diameter circular plots
REM-event-0608	Australia	AU	Tasmania	Old Chum Creek	-41.0753	148.0297	100	WGS84	0.0001	EQ 864 522 (55G 586400 5452200)	AGD66	UTM	1:25K Tasmanian government map	Mesibov, Robert		130	130	1989-06-20	1989	06	20	Mesibov, Robert	land snail survey, Pioneer wildlife corridors project, Forestry Commission Tasmania	plot 12	hand-sampling on 10 m diameter circular plots
REM-event-0609	Australia	AU	Tasmania	Old Chum Creek	-41.0761	148.0297	100	WGS84	0.0001	EQ 864 521 (55G 586400 5452100)	AGD66	UTM	1:25K Tasmanian government map	Mesibov, Robert		130	130	1989-06-20	1989	06	20	Mesibov, Robert	land snail survey, Pioneer wildlife corridors project, Forestry Commission Tasmania	plot 13	hand-sampling on 10 m diameter circular plots
REM-event-0610	Australia	AU	Tasmania	Old Chum Creek	-41.0761	148.0297	100	WGS84	0.0001	EQ 864 521 (55G 586400 5452100)	AGD66	UTM	1:25K Tasmanian government map	Mesibov, Robert		130	130	1989-06-20	1989	06	20	Mesibov, Robert	land snail survey, Pioneer wildlife corridors project, Forestry Commission Tasmania	plot 14	hand-sampling on 10 m diameter circular plots
REM-event-0611	Australia	AU	Tasmania	Connors Road	-41.6411	148.2658	100	WGS84	0.0001	FP 053 891 (55G 605300 5389100)	AGD66	UTM	1:25K Tasmanian government map	Mesibov, Robert		290	290	1989-06-21	1989	06	21	Mesibov, Robert | Taylor, Robert			hand-sampling
REM-event-0612	Australia	AU	Tasmania	Haleys Creek	-41.3833	148.1267	100	WGS84	0.0001	EQ 941 179 (55G 594100 5417900)	AGD66	UTM	1:25K Tasmanian government map	Mesibov, Robert		320	320	1989-06-21	1989	06	21	Mesibov, Robert			hand-sampling
REM-event-0613	Australia	AU	Tasmania	Lower Marsh Creek	-41.6483	148.2636	100	WGS84	0.0001	FP 051 883 (55G 605100 5388300)	AGD66	UTM	1:25K Tasmanian government map	Mesibov, Robert		150	150	1989-06-21	1989	06	21	Mesibov, Robert | Taylor, Robert			hand-sampling
REM-event-0614	Australia	AU	Tasmania	Haleys Creek	-41.3833	148.1267	100	WGS84	0.0001	EQ 941 179 (55G 594100 5417900)	AGD66	UTM	1:25K Tasmanian government map	Mesibov, Robert		300	300	1989-06-22	1989	06	22	Mesibov, Robert | Taylor, Robert			hand-sampling
REM-event-0615	Australia	AU	Tasmania	Old Chum Creek	-41.0708	148.0322	100	WGS84	0.0001	EQ 866 527 (55G 586600 5452700)	AGD66	UTM	1:25K Tasmanian government map	Mesibov, Robert		130	130	1989-06-23	1989	06	23	Mesibov, Robert	land snail survey, Pioneer wildlife corridors project, Forestry Commission Tasmania	plot 20	hand-sampling on 10 m diameter circular plots
REM-event-0616	Australia	AU	Tasmania	Old Chum Creek	-41.0717	148.0322	100	WGS84	0.0001	EQ 866 526 (55G 586600 5452600)	AGD66	UTM	1:25K Tasmanian government map	Mesibov, Robert		130	130	1989-06-23	1989	06	23	Mesibov, Robert	land snail survey, Pioneer wildlife corridors project, Forestry Commission Tasmania	plot 18	hand-sampling on 10 m diameter circular plots
REM-event-0617	Australia	AU	Tasmania	Old Chum Creek	-41.0717	148.0322	100	WGS84	0.0001	EQ 866 526 (55G 586600 5452600)	AGD66	UTM	1:25K Tasmanian government map	Mesibov, Robert		130	130	1989-06-23	1989	06	23	Mesibov, Robert	land snail survey, Pioneer wildlife corridors project, Forestry Commission Tasmania	plot 19	hand-sampling on 10 m diameter circular plots
REM-event-0618	Australia	AU	Tasmania	Old Chum Creek	-41.0717	148.0322	100	WGS84	0.0001	EQ 866 526 (55G 586600 5452600)	AGD66	UTM	1:25K Tasmanian government map	Mesibov, Robert		120	120	1989-06-23	1989	06	23	Mesibov, Robert	land snail survey, Pioneer wildlife corridors project, Forestry Commission Tasmania	plot 24	hand-sampling on 10 m diameter circular plots
REM-event-0619	Australia	AU	Tasmania	Old Chum Creek	-41.0717	148.0322	100	WGS84	0.0001	EQ 866 526 (55G 586600 5452600)	AGD66	UTM	1:25K Tasmanian government map	Mesibov, Robert		120	120	1989-06-23	1989	06	23	Mesibov, Robert	land snail survey, Pioneer wildlife corridors project, Forestry Commission Tasmania	plot 25	hand-sampling on 10 m diameter circular plots
REM-event-0620	Australia	AU	Tasmania	Old Chum Creek	-41.0725	148.0322	100	WGS84	0.0001	EQ 866 525 (55G 586600 5452500)	AGD66	UTM	1:25K Tasmanian government map	Mesibov, Robert		120	120	1989-06-23	1989	06	23	Mesibov, Robert	land snail survey, Pioneer wildlife corridors project, Forestry Commission Tasmania	plot 26	hand-sampling on 10 m diameter circular plots
REM-event-0621	Australia	AU	Tasmania	Dark Creek	-41.1617	144.8606	100	WGS84	0.0001	CQ 204 409 (55G 320400 5440900)	AGD66	UTM	1:25K Tasmanian government map	Mesibov, Robert		150	150	1989-08-30	1989	08	30	Mesibov, Robert			hand-sampling
REM-event-0622	Australia	AU	Tasmania	Frankland River	-41.1819	144.8767	100	WGS84	0.0001	CQ 218 387 (55G 321800 5438700)	AGD66	UTM	1:25K Tasmanian government map	Mesibov, Robert		100	100	1989-09-17	1989	09	17	Mesibov, Robert			hand-sampling
REM-event-0623	Australia	AU	Tasmania	The Clump	-41.2053	144.8700	100	WGS84	0.0001	CQ 213 361 (55G 321300 5436100)	AGD66	UTM	1:25K Tasmanian government map	Mesibov, Robert		190	190	1989-09-17	1989	09	17	Mesibov, Robert			hand-sampling
REM-event-0624	Australia	AU	Tasmania	Wyena	-41.1750	147.2731	100	WGS84	0.0001	EQ 228 416 (55G 522800 5441600)	AGD66	UTM	1:25K Tasmanian government map	Mesibov, Robert		100	100	1989-10-07	1989	10	07	Mesibov, Robert			hand-sampling
REM-event-0625	Australia	AU	Tasmania	Mt Cameron	-40.9906	147.9311	100	WGS84	0.0001	EQ 782 617 (55G 578200 5461700)	AGD66	UTM	1:25K Tasmanian government map	Mesibov, Robert		250	250	1989-10-08	1989	10	08	Mesibov, Robert			hand-sampling
REM-event-0626	Australia	AU	Tasmania	Epping Forest	-41.7739	147.2925	100	WGS84	0.0001	EP 242 751 (55G 524200 5375100)	AGD66	UTM	1:25K Tasmanian government map	Mesibov, Robert		210	210	1989-10-09	1989	10	09	Mesibov, Robert			hand-sampling
REM-event-0627	Australia	AU	Tasmania	Epping Forest	-41.7747	147.2925	100	WGS84	0.0001	EP 242 750 (55G 524200 5375000)	AGD66	UTM	1:25K Tasmanian government map	Mesibov, Robert		210	210	1989-10-09	1989	10	09	Mesibov, Robert			hand-sampling
REM-event-0628	Australia	AU	Tasmania	Flash Charlies Creek	-41.9456	147.0436	100	WGS84	0.0001	EP 035 561 (55G 503500 5356100)	AGD66	UTM	1:25K Tasmanian government map	Mesibov, Robert		600	600	1989-10-10	1989	10	10	Mesibov, Robert			hand-sampling
REM-event-0629	Australia	AU	Tasmania	Scrubby Den Rivulet	-41.9617	147.1511	100	WGS84	0.0001	EP 124 543 (55G 512400 5354300)	AGD66	UTM	1:25K Tasmanian government map	Mesibov, Robert		520	520	1989-10-10	1989	10	10	Mesibov, Robert			hand-sampling
REM-event-0630	Australia	AU	Tasmania	Lake Leake area	-42.0150	147.8650	100	WGS84	0.0001	EP 715 480 (55G 571500 5348000)	AGD66	UTM	1:25K Tasmanian government map	Mesibov, Robert		600	600	1989-10-11	1989	10	11	Mesibov, Robert			hand-sampling
REM-event-0631	Australia	AU	Tasmania	Meetus Falls	-41.9492	147.8786	100	WGS84	0.0001	EP 727 553 (55G 572700 5355300)	AGD66	UTM	1:25K Tasmanian government map	Mesibov, Robert		570	570	1989-10-11	1989	10	11	Mesibov, Robert			hand-sampling
REM-event-0632	Australia	AU	Tasmania	Wye River	-42.0239	147.9061	100	WGS84	0.0001	EP 749 470 (55G 574900 5347000)	AGD66	UTM	1:25K Tasmanian government map	Mesibov, Robert		390	390	1989-10-11	1989	10	11	Mesibov, Robert			hand-sampling
REM-event-0633	Australia	AU	Tasmania	Smithton	-40.8322	145.1311	100	WGS84	0.0001	CQ 423 780 (55G 342300 5478000)	AGD66	UTM	1:25K Tasmanian government map	Mesibov, Robert		20	20	1989-10-22	1989	10	22	Mesibov, Robert			hand-sampling
REM-event-0634	Australia	AU	Tasmania	Welcome Swamp	-40.9525	144.7997	100	WGS84	0.0001	CQ 147 640 (55G 314700 5464000)	AGD66	UTM	1:25K Tasmanian government map	Mesibov, Robert		30	30	1989-10-22	1989	10	22	Mesibov, Robert			hand-sampling
REM-event-0635	Australia	AU	Tasmania	Wattle Creek	-41.4558	148.1794	100	WGS84	0.0001	EQ 984 098 (55G 598400 5409800)	AGD66	UTM	1:25K Tasmanian government map	Mesibov, Robert		30	30	1989-11-06	1989	11	06	Mesibov, Robert | Ruhberg, Hilke	velvet worm survey, Deutsche Forschungsgemeinschaft project		hand-sampling
REM-event-0636	Australia	AU	Tasmania	Cheeseberry Hill	-41.5431	148.1894	100	WGS84	0.0001	EQ 991 001 (55G 599100 5400100)	AGD66	UTM	1:25K Tasmanian government map	Mesibov, Robert		630	630	1989-11-07	1989	11	07	Mesibov, Robert | Ruhberg, Hilke	velvet worm survey, Deutsche Forschungsgemeinschaft project		hand-sampling
REM-event-0637	Australia	AU	Tasmania	Lower Marsh Creek	-41.6514	148.2514	100	WGS84	0.0001	FP 041 880 (55G 604100 5388000)	AGD66	UTM	1:25K Tasmanian government map	Mesibov, Robert		280	280	1989-11-07	1989	11	07	Mesibov, Robert | Ruhberg, Hilke	velvet worm survey, Deutsche Forschungsgemeinschaft project		hand-sampling
REM-event-0638	Australia	AU	Tasmania	Scamander River	-41.4406	148.2392	100	WGS84	0.0001	FQ 034 114 (55G 603400 5411400)	AGD66	UTM	1:25K Tasmanian government map	Mesibov, Robert		120	120	1989-11-07	1989	11	07	Mesibov, Robert			hand-sampling
REM-event-0639	Australia	AU	Tasmania	Hughes Creek	-41.6356	148.2919	100	WGS84	0.0001	FP 075 897 (55G 607500 5389700)	AGD66	UTM	1:25K Tasmanian government map	Mesibov, Robert		50	50	1989-11-08	1989	11	08	Mesibov, Robert | Ruhberg, Hilke	velvet worm survey, Deutsche Forschungsgemeinschaft project		hand-sampling
REM-event-0640	Australia	AU	Tasmania	Four Mile Creek	-41.5617	148.2858	100	WGS84	0.0001	FP 071 979 (55G 607100 5397900)	AGD66	UTM	1:25K Tasmanian government map	Mesibov, Robert		10	10	1989-11-09	1989	11	09	Mesibov, Robert | Ruhberg, Hilke	velvet worm survey, Deutsche Forschungsgemeinschaft project		hand-sampling
REM-event-0641	Australia	AU	Tasmania	Evercreech Forest Reserve	-41.3992	147.9750	100	WGS84	0.0001	EQ 814 163 (55G 581400 5416300)	AGD66	UTM	1:25K Tasmanian government map	Mesibov, Robert		380	380	1989-11-10	1989	11	10	Mesibov, Robert | Ruhberg, Hilke	velvet worm survey, Deutsche Forschungsgemeinschaft project		hand-sampling
REM-event-0642	Australia	AU	Tasmania	Hughes Creek	-41.6347	148.2956	100	WGS84	0.0001	FP 078 898 (55G 607800 5389800)	AGD66	UTM	1:25K Tasmanian government map	Mesibov, Robert		50	50	1989-11-11	1989	11	11	Mesibov, Robert | Ruhberg, Hilke	velvet worm survey, Deutsche Forschungsgemeinschaft project		hand-sampling
REM-event-0643	Australia	AU	Tasmania	Thompsons Marshes	-41.6983	148.2283	100	WGS84	0.0001	FP 021 828 (55G 602100 5382800)	AGD66	UTM	1:25K Tasmanian government map	Mesibov, Robert		470	470	1989-11-11	1989	11	11	Mesibov, Robert | Ruhberg, Hilke	velvet worm survey, Deutsche Forschungsgemeinschaft project		hand-sampling
REM-event-0644	Australia	AU	Tasmania	Thompsons Marshes	-41.6992	148.2297	100	WGS84	0.0001	FP 022 827 (55G 602200 5382700)	AGD66	UTM	1:25K Tasmanian government map	Mesibov, Robert		480	480	1989-11-11	1989	11	11	Mesibov, Robert | Ruhberg, Hilke	velvet worm survey, Deutsche Forschungsgemeinschaft project		hand-sampling
REM-event-0645	Australia	AU	Tasmania	Binns Creek	-41.5169	148.1819	100	WGS84	0.0001	EQ 985 030 (55G 598500 5403000)	AGD66	UTM	1:25K Tasmanian government map	Mesibov, Robert		340	340	1989-11-12	1989	11	12	Mesibov, Robert			hand-sampling
REM-event-0646	Australia	AU	Tasmania	Catos Creek	-41.5117	148.1614	100	WGS84	0.0001	EQ 968 036 (55G 596800 5403600)	AGD66	UTM	1:25K Tasmanian government map	Mesibov, Robert		250	250	1989-11-13	1989	11	13	Mesibov, Robert | Ruhberg, Hilke	velvet worm survey, Deutsche Forschungsgemeinschaft project		hand-sampling
REM-event-0647	Australia	AU	Tasmania	Catos Creek	-41.5153	148.1603	100	WGS84	0.0001	EQ 967 032 (55G 596700 5403200)	AGD66	UTM	1:25K Tasmanian government map	Mesibov, Robert		270	270	1989-11-13	1989	11	13	Mesibov, Robert | Ruhberg, Hilke	velvet worm survey, Deutsche Forschungsgemeinschaft project		hand-sampling
REM-event-0648	Australia	AU	Tasmania	Catos Creek	-41.5164	148.1592	100	WGS84	0.0001	EQ 966 031 (55G 596600 5403100)	AGD66	UTM	1:25K Tasmanian government map	Mesibov, Robert		300	300	1989-11-13	1989	11	13	Mesibov, Robert | Ruhberg, Hilke	velvet worm survey, Deutsche Forschungsgemeinschaft project		hand-sampling
REM-event-0649	Australia	AU	Tasmania	Catos Creek	-41.5172	148.1578	100	WGS84	0.0001	EQ 965 030 (55G 596500 5403000)	AGD66	UTM	1:25K Tasmanian government map	Mesibov, Robert		310	310	1989-11-13	1989	11	13	Mesibov, Robert | Ruhberg, Hilke	velvet worm survey, Deutsche Forschungsgemeinschaft project		hand-sampling
REM-event-0650	Australia	AU	Tasmania	Catos Creek	-41.5172	148.1639	100	WGS84	0.0001	EQ 970 030 (55G 597000 5403000)	AGD66	UTM	1:25K Tasmanian government map	Mesibov, Robert		260	260	1989-11-13	1989	11	13	Mesibov, Robert | Ruhberg, Hilke	velvet worm survey, Deutsche Forschungsgemeinschaft project		hand-sampling
REM-event-0651	Australia	AU	Tasmania	Bowmans Creek	-41.7217	146.6622	100	WGS84	0.0001	DP 718 809 (55G 471800 5380900)	AGD66	UTM	1:25K Tasmanian government map	Mesibov, Robert		590	590	1989-11-14	1989	11	14	Mesibov, Robert | Ruhberg, Hilke	velvet worm survey, Deutsche Forschungsgemeinschaft project		hand-sampling
REM-event-0652	Australia	AU	Tasmania	Huon River	-42.8525	146.3675	100	WGS84	0.0001	DN 482 552 (55G 448200 5255200)	AGD66	UTM	1:25K Tasmanian government map	Mesibov, Robert		480	480	1989-11-15	1989	11	15	Mesibov, Robert | Ruhberg, Hilke	velvet worm survey, Deutsche Forschungsgemeinschaft project		hand-sampling
REM-event-0653	Australia	AU	Tasmania	Dublin Town	-41.5306	148.1592	100	WGS84	0.0001	EQ 966 015 (55G 596600 5401500)	AGD66	UTM	1:25K Tasmanian government map	Mesibov, Robert		520	520	1990-01-14	1990	01	14	Mesibov, Robert			hand-sampling
REM-event-0654	Australia	AU	Tasmania	Dublin Town	-41.5261	148.1653	100	WGS84	0.0001	EQ 971 020 (55G 597100 5402000)	AGD66	UTM	1:25K Tasmanian government map	Mesibov, Robert		440	440	1990-01-15	1990	01	15	Mesibov, Robert			hand-sampling
REM-event-0655	Australia	AU	Tasmania	The Clump	-41.2053	144.8700	100	WGS84	0.0001	CQ 213 361 (55G 321300 5436100)	AGD66	UTM	1:25K Tasmanian government map	Mesibov, Robert		190	190	1990-03-17	1990	03	17	Mesibov, Robert | Butler, Peter			hand-sampling
REM-event-0656	Australia	AU	Tasmania	Smithton	-40.8300	145.1525	100	WGS84	0.0001	CQ 441 783 (55G 344100 5478300)	AGD66	UTM	1:25K Tasmanian government map	Mesibov, Robert		10	10	1990-03-19	1990	03	19	Mesibov, Robert			hand-sampling
REM-event-0657	Australia	AU	Tasmania	Beacom Hills	-40.8761	145.1761	100	WGS84	0.0001	CQ 462 732 (55G 346200 5473200)	AGD66	UTM	1:25K Tasmanian government map	Mesibov, Robert		50	50	1990-03-20	1990	03	20	Mesibov, Robert			hand-sampling
REM-event-0658	Australia	AU	Tasmania	Lake Mikany island	-40.8825	145.1794	100	WGS84	0.0001	CQ 465 725 (55G 346500 5472500)	AGD66	UTM	1:25K Tasmanian government map	Mesibov, Robert		30	30	1990-03-20	1990	03	20	Mesibov, Robert			hand-sampling
REM-event-0659	Australia	AU	Tasmania	Balfour	-41.2681	144.9156	100	WGS84	0.0001	DP 228 066 (55G 422800 5306600)	AGD66	UTM	1:25K Tasmanian government map	Mesibov, Robert		220	220	1990-03-25	1990	03	25	Mesibov, Robert			hand-sampling
REM-event-0660	Australia	AU	Tasmania	Sensation Gorge	-41.5544	146.3322	100	WGS84	0.0001	DP 442 993 (55G 444200 5399300)	AGD66	UTM	1:25K Tasmanian government map	Mesibov, Robert		330	330	1990-06-02	1990	06	02	Mesibov, Robert			hand-sampling
REM-event-0661	Australia	AU	Tasmania	Standard Hill	-41.5617	146.3489	100	WGS84	0.0001	DP 456 985 (55G 445600 5398500)	AGD66	UTM	1:25K Tasmanian government map	Mesibov, Robert		340	340	1990-06-02	1990	06	02	Mesibov, Robert			hand-sampling
REM-event-0662	Australia	AU	Tasmania	Sassafras Creek	-41.5822	146.3344	100	WGS84	0.0001	DP 444 962 (55G 444400 5396200)	AGD66	UTM	1:25K Tasmanian government map	Mesibov, Robert		400	400	1990-06-03	1990	06	03	Mesibov, Robert | Goldsworthy, Laurie			hand-sampling
REM-event-0663	Australia	AU	Tasmania	Western Creek	-41.6408	146.5056	100	WGS84	0.0001	DP 587 898 (55G 458700 5389800)	AGD66	UTM	1:25K Tasmanian government map	Mesibov, Robert		340	340	1990-06-03	1990	06	03	Mesibov, Robert			hand-sampling
REM-event-0664	Australia	AU	Tasmania	Gog Range	-41.4969	146.3603	100	WGS84	0.0001	DP 465 057 (55G 446500 5305700)	AGD66	UTM	1:25K Tasmanian government map	Mesibov, Robert		490	490	1990-06-04	1990	06	04	Mesibov, Robert			hand-sampling
REM-event-0665	Australia	AU	Tasmania	North Sister	-41.5261	148.1736	100	WGS84	0.0001	EQ 978 020 (55G 597800 5402000)	AGD66	UTM	1:25K Tasmanian government map	Mesibov, Robert		620	620	1990-06-10	1990	06	10	Mesibov, Robert			hand-sampling
REM-event-0666	Australia	AU	Tasmania	Balfour	-41.2656	144.9158	100	WGS84	0.0001	CQ 253 295 (55G 325300 5429500)	AGD66	UTM	1:25K Tasmanian government map	Mesibov, Robert		230	230	1990-06-14	1990	06	14	Mesibov, Robert			hand-sampling
REM-event-0667	Australia	AU	Tasmania	Allen Creek	-40.9433	145.0911	100	WGS84	0.0001	CQ 392 656 (55G 339200 5465600)	AGD66	UTM	1:25K Tasmanian government map	Mesibov, Robert		20	20	1990-07-16	1990	07	16	Mesibov, Robert			hand-sampling
REM-event-0668	Australia	AU	Tasmania	Balfour	-41.2592	144.9125	100	WGS84	0.0001	CQ 250 302 (55G 325000 5430200)	AGD66	UTM	1:25K Tasmanian government map	Mesibov, Robert		200	200	1990-08-02	1990	08	02	Mesibov, Robert			hand-sampling
REM-event-0669	Australia	AU	Tasmania	Rattler Hill	-41.2306	147.8892	100	WGS84	0.0001	EQ 744 351 (55G 574400 5435100)	AGD66	UTM	1:25K Tasmanian government map	Mesibov, Robert		680	680	1990-08-23	1990	08	23	Mesibov, Robert	rainforest invertebrate survey, Plomley Foundation project		hand-sampling on 0.05 ha circular plots, day and evening
REM-event-0670	Australia	AU	Tasmania	Rattler Hill	-41.2306	147.8892	100	WGS84	0.0001	EQ 744 351 (55G 574400 5435100)	AGD66	UTM	1:25K Tasmanian government map	Mesibov, Robert		680	680	1990-08-24	1990	08	24	Mesibov, Robert	rainforest invertebrate survey, Plomley Foundation project		hand-sampling on 0.05 ha circular plots, day and evening
REM-event-0671	Australia	AU	Tasmania	Rattler Hill	-41.2306	147.8892	100	WGS84	0.0001	EQ 744 351 (55G 574400 5435100)	AGD66	UTM	1:25K Tasmanian government map	Mesibov, Robert		680	680	1990-08-25	1990	08	25	Mesibov, Robert	rainforest invertebrate survey, Plomley Foundation project		hand-sampling on 0.05 ha circular plots, day and evening
REM-event-0672	Australia	AU	Tasmania	Rattler Hill	-41.2306	147.8892	100	WGS84	0.0001	EQ 744 351 (55G 574400 5435100)	AGD66	UTM	1:25K Tasmanian government map	Mesibov, Robert		680	680	1990-08-26	1990	08	26	Mesibov, Robert	rainforest invertebrate survey, Plomley Foundation project		hand-sampling on 0.05 ha circular plots, day
REM-event-0673	Australia	AU	Tasmania	Rattler Hill	-41.2286	147.8892	100	WGS84	0.0001	EQ 744 353 (55G 574400 5435300)	AGD66	UTM	1:25K Tasmanian government map	Mesibov, Robert		650	650	1990-08-27	1990	08	27	Mesibov, Robert	rainforest invertebrate survey, Plomley Foundation project		hand-sampling on 0.05 ha circular plots, day and evening
REM-event-0674	Australia	AU	Tasmania	Rattler Hill	-41.2286	147.8892	100	WGS84	0.0001	EQ 744 353 (55G 574400 5435300)	AGD66	UTM	1:25K Tasmanian government map	Mesibov, Robert		650	650	1990-08-29	1990	08	29	Mesibov, Robert	rainforest invertebrate survey, Plomley Foundation project		hand-sampling on 0.05 ha circular plots, day
REM-event-0675	Australia	AU	Tasmania	Rattler Hill	-41.2286	147.8892	100	WGS84	0.0001	EQ 744 353 (55G 574400 5435300)	AGD66	UTM	1:25K Tasmanian government map	Mesibov, Robert		650	650	1990-09-03	1990	09	03	Mesibov, Robert	rainforest invertebrate survey, Plomley Foundation project		hand-sampling on 0.05 ha circular plots, day
REM-event-0676	Australia	AU	Tasmania	Rattler Hill	-41.2286	147.8892	100	WGS84	0.0001	EQ 744 353 (55G 574400 5435300)	AGD66	UTM	1:25K Tasmanian government map	Mesibov, Robert		650	650	1990-09-04	1990	09	04	Mesibov, Robert	rainforest invertebrate survey, Plomley Foundation project		hand-sampling on 0.05 ha circular plots, evening
REM-event-0677	Australia	AU	Tasmania	Rattler Hill	-41.2286	147.8892	100	WGS84	0.0001	EQ 744 353 (55G 574400 5435300)	AGD66	UTM	1:25K Tasmanian government map	Mesibov, Robert		650	650	1990-09-05	1990	09	05	Mesibov, Robert	rainforest invertebrate survey, Plomley Foundation project		hand-sampling on 0.05 ha circular plots, day
REM-event-0678	Australia	AU	Tasmania	Rattler Hill	-41.2286	147.8892	100	WGS84	0.0001	EQ 744 353 (55G 574400 5435300)	AGD66	UTM	1:25K Tasmanian government map	Mesibov, Robert		650	650	1990-09-06	1990	09	06	Mesibov, Robert	rainforest invertebrate survey, Plomley Foundation project		hand-sampling on 0.05 ha circular plots, day and evening
REM-event-0679	Australia	AU	Tasmania	Rattler Hill	-41.2286	147.8903	100	WGS84	0.0001	EQ 745 353 (55G 574500 5435300)	AGD66	UTM	1:25K Tasmanian government map	Mesibov, Robert		660	660	1990-09-07	1990	09	07	Mesibov, Robert	rainforest invertebrate survey, Plomley Foundation project		hand-sampling on 0.05 ha circular plots, day and evening
REM-event-0680	Australia	AU	Tasmania	Rattler Hill	-41.2286	147.8903	100	WGS84	0.0001	EQ 745 353 (55G 574500 5435300)	AGD66	UTM	1:25K Tasmanian government map	Mesibov, Robert		660	660	1990-09-08	1990	09	08	Mesibov, Robert	rainforest invertebrate survey, Plomley Foundation project		hand-sampling on 0.05 ha circular plots, day
REM-event-0681	Australia	AU	Tasmania	Rattler Hill	-41.2286	147.8903	100	WGS84	0.0001	EQ 745 353 (55G 574500 5435300)	AGD66	UTM	1:25K Tasmanian government map	Mesibov, Robert		660	660	1990-09-09	1990	09	09	Mesibov, Robert	rainforest invertebrate survey, Plomley Foundation project		hand-sampling on 0.05 ha circular plots, day and evening
REM-event-0682	Australia	AU	Tasmania	Rattler Hill	-41.2286	147.8903	100	WGS84	0.0001	EQ 745 353 (55G 574500 5435300)	AGD66	UTM	1:25K Tasmanian government map	Mesibov, Robert		660	660	1990-09-10	1990	09	10	Mesibov, Robert	rainforest invertebrate survey, Plomley Foundation project		hand-sampling on 0.05 ha circular plots, day and evening
REM-event-0683	Australia	AU	Tasmania	Wombat Hill	-41.4819	145.4467	100	WGS84	0.0001	CQ 702 064 (55G 370200 5406400)	AGD66	UTM	1:25K Tasmanian government map	Mesibov, Robert		680	680	1990-09-19	1990	09	19	Mesibov, Robert	rainforest invertebrate survey, Plomley Foundation project		hand-sampling on 0.05 ha circular plots, day and evening
REM-event-0684	Australia	AU	Tasmania	Wombat Hill	-41.4819	145.4467	100	WGS84	0.0001	CQ 702 064 (55G 370200 5406400)	AGD66	UTM	1:25K Tasmanian government map	Mesibov, Robert		680	680	1990-09-20	1990	09	20	Mesibov, Robert	rainforest invertebrate survey, Plomley Foundation project		hand-sampling on 0.05 ha circular plots, day and evening
REM-event-0685	Australia	AU	Tasmania	Wombat Hill	-41.4819	145.4467	100	WGS84	0.0001	CQ 702 064 (55G 370200 5406400)	AGD66	UTM	1:25K Tasmanian government map	Mesibov, Robert		680	680	1990-09-21	1990	09	21	Mesibov, Robert	rainforest invertebrate survey, Plomley Foundation project		hand-sampling on 0.05 ha circular plots, day and evening
REM-event-0686	Australia	AU	Tasmania	Wombat Hill	-41.4819	145.4467	100	WGS84	0.0001	CQ 702 064 (55G 370200 5406400)	AGD66	UTM	1:25K Tasmanian government map	Mesibov, Robert		680	680	1990-09-22	1990	09	22	Mesibov, Robert	rainforest invertebrate survey, Plomley Foundation project		hand-sampling on 0.05 ha circular plots, day
REM-event-0687	Australia	AU	Tasmania	Wombat Hill	-41.4811	145.4478	100	WGS84	0.0001	CQ 703 065 (55G 370300 5406500)	AGD66	UTM	1:25K Tasmanian government map	Mesibov, Robert		670	670	1990-09-23	1990	09	23	Mesibov, Robert	rainforest invertebrate survey, Plomley Foundation project		hand-sampling on 0.05 ha circular plots, day and evening
REM-event-0688	Australia	AU	Tasmania	Wombat Hill	-41.4811	145.4478	100	WGS84	0.0001	CQ 703 065 (55G 370300 5406500)	AGD66	UTM	1:25K Tasmanian government map	Mesibov, Robert		670	670	1990-09-24	1990	09	24	Mesibov, Robert	rainforest invertebrate survey, Plomley Foundation project		hand-sampling on 0.05 ha circular plots, day and evening
REM-event-0689	Australia	AU	Tasmania	Wombat Hill	-41.4811	145.4478	100	WGS84	0.0001	CQ 703 065 (55G 370300 5406500)	AGD66	UTM	1:25K Tasmanian government map	Mesibov, Robert		670	670	1990-09-25	1990	09	25	Mesibov, Robert	rainforest invertebrate survey, Plomley Foundation project		hand-sampling on 0.05 ha circular plots, day
REM-event-0690	Australia	AU	Tasmania	Wombat Hill	-41.4811	145.4478	100	WGS84	0.0001	CQ 703 065 (55G 370300 5406500)	AGD66	UTM	1:25K Tasmanian government map	Mesibov, Robert		670	670	1990-09-26	1990	09	26	Mesibov, Robert	rainforest invertebrate survey, Plomley Foundation project		hand-sampling on 0.05 ha circular plots, day
REM-event-0691	Australia	AU	Tasmania	Wombat Hill	-41.4811	145.4478	100	WGS84	0.0001	CQ 703 065 (55G 370300 5406500)	AGD66	UTM	1:25K Tasmanian government map	Mesibov, Robert		670	670	1990-09-27	1990	09	27	Mesibov, Robert	rainforest invertebrate survey, Plomley Foundation project		hand-sampling on 0.05 ha circular plots, day and evening
REM-event-0692	Australia	AU	Tasmania	Wombat Hill	-41.4800	145.4492	100	WGS84	0.0001	CQ 704 066 (55G 370400 5406600)	AGD66	UTM	1:25K Tasmanian government map	Mesibov, Robert		690	690	1990-09-28	1990	09	28	Mesibov, Robert	rainforest invertebrate survey, Plomley Foundation project		hand-sampling on 0.05 ha circular plots, day and evening
REM-event-0693	Australia	AU	Tasmania	Wombat Hill	-41.4800	145.4492	100	WGS84	0.0001	CQ 704 066 (55G 370400 5406600)	AGD66	UTM	1:25K Tasmanian government map	Mesibov, Robert		690	690	1990-09-29	1990	09	29	Mesibov, Robert	rainforest invertebrate survey, Plomley Foundation project		hand-sampling on 0.05 ha circular plots, day and evening
REM-event-0694	Australia	AU	Tasmania	Wombat Hill	-41.4800	145.4492	100	WGS84	0.0001	CQ 704 066 (55G 370400 5406600)	AGD66	UTM	1:25K Tasmanian government map	Mesibov, Robert		690	690	1990-09-30	1990	09	30	Mesibov, Robert	rainforest invertebrate survey, Plomley Foundation project		hand-sampling on 0.05 ha circular plots, day and evening
REM-event-0695	Australia	AU	Tasmania	Binns Creek	-41.5206	148.1794	100	WGS84	0.0001	EQ 983 026 (55G 598300 5402600)	AGD66	UTM	1:25K Tasmanian government map	Mesibov, Robert		430	430	1990-10-06	1990	10	06	Mesibov, Robert			hand-sampling
REM-event-0696	Australia	AU	Tasmania	German Town	-41.5358	148.1833	100	WGS84	0.0001	EQ 986 009 (55G 598600 5400900)	AGD66	UTM	1:25K Tasmanian government map	Mesibov, Robert		560	560	1990-10-06	1990	10	06	Mesibov, Robert			hand-sampling
REM-event-0697	Australia	AU	Tasmania	North Sister	-41.5261	148.1736	100	WGS84	0.0001	EQ 978 020 (55G 597800 5402000)	AGD66	UTM	1:25K Tasmanian government map	Mesibov, Robert		620	620	1990-10-06	1990	10	06	Mesibov, Robert			hand-sampling
REM-event-0698	Australia	AU	Tasmania	Pyengana	-41.2508	148.0194	100	WGS84	0.0001	EQ 853 327 (55G 585300 5432700)	AGD66	UTM	1:25K Tasmanian government map	Mesibov, Robert		190	190	1990-10-24	1990	10	24	Mesibov, Robert			hand-sampling
REM-event-0699	Australia	AU	Tasmania	Dublin Town	-41.5342	148.1581	100	WGS84	0.0001	EQ 965 011 (55G 596500 5401100)	AGD66	UTM	1:25K Tasmanian government map	Mesibov, Robert		590	590	1990-10-30	1990	10	30	Mesibov, Robert			hand-sampling
REM-event-0700	Australia	AU	Tasmania	Wombat Hill	-41.4800	145.4492	100	WGS84	0.0001	CQ 704 066 (55G 370400 5406600)	AGD66	UTM	1:25K Tasmanian government map	Mesibov, Robert		690	690	1990-12-02	1990	12	02	Mesibov, Robert			hand-sampling
REM-event-0701	Australia	AU	Tasmania	Wombat Hill	-41.4836	145.4442	100	WGS84	0.0001	CQ 700 062 (55G 370000 5406200)	AGD66	UTM	1:25K Tasmanian government map	Mesibov, Robert		690	690	1990-12-02	1990	12	02	Mesibov, Robert			hand-sampling
REM-event-0702	Australia	AU	Tasmania	Christmas Hills	-40.9317	144.9928	100	WGS84	0.0001	CQ 309 667 (55G 330900 5466700)	AGD66	UTM	1:25K Tasmanian government map	Mesibov, Robert		60	60	1990-12-06	1990	12	06	Mesibov, Robert			hand-sampling
REM-event-0703	Australia	AU	Tasmania	Christmas Hills	-40.9008	145.0317	100	WGS84	0.0001	CQ 341 702 (55G 334100 5470200)	AGD66	UTM	1:25K Tasmanian government map	Mesibov, Robert		20	20	1990-12-07	1990	12	07	Mesibov, Robert			hand-sampling
REM-event-0704	Australia	AU	Tasmania	Langford Creek	-41.0928	144.9283	100	WGS84	0.0001	CQ 259 487 (55G 325900 5448700)	AGD66	UTM	1:25K Tasmanian government map	Mesibov, Robert		30	30	1990-12-10	1990	12	10	Mesibov, Robert			hand-sampling
REM-event-0705	Australia	AU	Tasmania	Christmas Hills	-40.9008	145.0317	100	WGS84	0.0001	CQ 341 702 (55G 334100 5470200)	AGD66	UTM	1:25K Tasmanian government map	Mesibov, Robert		30	30	1990-12-12	1990	12	12	Mesibov, Robert			hand-sampling
REM-event-0706	Australia	AU	Tasmania	Big Eel Creek	-41.2567	144.8289	100	WGS84	0.0001	CQ 180 303 (55G 318000 5430300)	AGD66	UTM	1:25K Tasmanian government map	Mesibov, Robert		190	190	1990-12-16	1990	12	16	Mesibov, Robert	invertebrate survey, Norfolk Range project, National Estate Grants Program - Tasmanian Conservation Trust		hand-sampling
REM-event-0707	Australia	AU	Tasmania	Roger River West	-41.0978	145.0128	100	WGS84	0.0001	CQ 330 483 (55G 333000 5448300)	AGD66	UTM	1:25K Tasmanian government map	Mesibov, Robert		210	210	1990-12-17	1990	12	17	Mesibov, Robert			hand-sampling
REM-event-0708	Australia	AU	Tasmania	Balfour	-41.2492	144.9139	500	WGS84	0.0001	CQ 251 313 (55G 325100 5431300)	AGD66	UTM	1:25K Tasmanian government map	Mesibov, Robert		110	110	1990-12-18	1990	12	18	Mesibov, Robert			hand-sampling
REM-event-0709	Australia	AU	Tasmania	Mt Frankland	-41.2956	144.9339	100	WGS84	0.0001	CQ 269 262 (55G 326900 5426200)	AGD66	UTM	1:25K Tasmanian government map	Mesibov, Robert		310	310	1990-12-19	1990	12	19	Mesibov, Robert	invertebrate survey, Norfolk Range project, National Estate Grants Program - Tasmanian Conservation Trust		hand-sampling
REM-event-0710	Australia	AU	Tasmania	Frankland Plain	-41.1689	144.9022	100	WGS84	0.0001	CQ 239 402 (55G 323900 5440200)	AGD66	UTM	1:25K Tasmanian government map	Mesibov, Robert		160	160	1990-12-20	1990	12	20	Mesibov, Robert			hand-sampling
REM-event-0711	Australia	AU	Tasmania	Dark Creek	-41.1608	144.8583	100	WGS84	0.0001	CQ 202 410 (55G 320200 5441000)	AGD66	UTM	1:25K Tasmanian government map	Mesibov, Robert		150	150	1990-12-24	1990	12	24	Mesibov, Robert			hand-sampling
REM-event-0712	Australia	AU	Tasmania	Montagu Swamp	-41.0394	144.9633	100	WGS84	0.0001	CQ 287 547 (55G 328700 5454700)	AGD66	UTM	1:25K Tasmanian government map	Mesibov, Robert		30	30	1990-12-28	1990	12	28	Mesibov, Robert			hand-sampling
REM-event-0713	Australia	AU	Tasmania	Balfour	-41.2636	144.9122	100	WGS84	0.0001	CQ 250 297 (55G 325000 5429700)	AGD66	UTM	1:25K Tasmanian government map	Mesibov, Robert		210	210	1990-12-29	1990	12	29	Mesibov, Robert	invertebrate survey, Norfolk Range project, National Estate Grants Program - Tasmanian Conservation Trust		hand-sampling
REM-event-0714	Australia	AU	Tasmania	Mt Hazelton	-41.3611	144.9283	100	WGS84	0.0001	CQ 266 189 (55G 326600 5418900)	AGD66	UTM	1:25K Tasmanian government map	Mesibov, Robert		650	650	1990-12-29	1990	12	29	Mesibov, Robert	invertebrate survey, Norfolk Range project, National Estate Grants Program - Tasmanian Conservation Trust		hand-sampling
REM-event-0715	Australia	AU	Tasmania	Scopus	-40.8233	145.0269	100	WGS84	0.0001	CQ 335 788 (55G 333500 5478800)	AGD66	UTM	1:25K Tasmanian government map	Mesibov, Robert		20	20	1991-01-02	1991	01	02	Mesibov, Robert			hand-sampling
REM-event-0716	Australia	AU	Tasmania	Ingram Bay	-41.2750	144.7150	100	WGS84	0.0001	CQ 085 280 (55G 308500 5428000)	AGD66	UTM	1:25K Tasmanian government map	Mesibov, Robert		0	10	1991-01-05	1991	01	05	Mesibov, Robert	invertebrate survey, Norfolk Range project, National Estate Grants Program - Tasmanian Conservation Trust		hand-sampling
REM-event-0717	Australia	AU	Tasmania	Possum Creek area	-41.2697	144.7150	100	WGS84	0.0001	CQ 085 286 (55G 308500 5428600)	AGD66	UTM	1:25K Tasmanian government map	Mesibov, Robert		10	10	1991-01-05	1991	01	05	Mesibov, Robert	invertebrate survey, Norfolk Range project, National Estate Grants Program - Tasmanian Conservation Trust		hand-sampling
REM-event-0718	Australia	AU	Tasmania	Daisy River	-41.3328	144.9053	100	WGS84	0.0001	CQ 246 220 (55G 324600 5422000)	AGD66	UTM	1:25K Tasmanian government map	Mesibov, Robert		220	220	1991-01-09	1991	01	09	Mesibov, Robert	invertebrate survey, Norfolk Range project, National Estate Grants Program - Tasmanian Conservation Trust		hand-sampling
REM-event-0719	Australia	AU	Tasmania	Daisy River area	-41.3283	144.9053	100	WGS84	0.0001	CQ 246 225 (55G 324600 5422500)	AGD66	UTM	1:25K Tasmanian government map	Mesibov, Robert		270	270	1991-01-09	1991	01	09	Mesibov, Robert	invertebrate survey, Norfolk Range project, National Estate Grants Program - Tasmanian Conservation Trust		hand-sampling
REM-event-0720	Australia	AU	Tasmania	Blackwater Rivulet	-41.1664	144.9142	100	WGS84	0.0001	CQ 249 405 (55G 324900 5440500)	AGD66	UTM	1:25K Tasmanian government map	Mesibov, Robert		140	140	1991-01-11	1991	01	11	Mesibov, Robert			hand-sampling
REM-event-0721	Australia	AU	Tasmania	Dark Creek	-41.1608	144.8594	100	WGS84	0.0001	CQ 203 410 (55G 320300 5441000)	AGD66	UTM	1:25K Tasmanian government map	Mesibov, Robert		150	150	1991-01-13	1991	01	13	Mesibov, Robert			hand-sampling
REM-event-0722	Australia	AU	Tasmania	Duck River	-40.8444	145.1044	100	WGS84	0.0001	CQ 401 766 (55G 340100 5476600)	AGD66	UTM	1:25K Tasmanian government map	Mesibov, Robert		0	10	1991-01-14	1991	01	14	Mesibov, Robert			hand-sampling
REM-event-0723	Australia	AU	Tasmania	Balfour	-41.2592	144.9125	100	WGS84	0.0001	CQ 250 302 (55G 325000 5430200)	AGD66	UTM	1:25K Tasmanian government map	Mesibov, Robert		200	200	1991-01-18	1991	01	18	Mesibov, Robert			hand-sampling
REM-event-0724	Australia	AU	Tasmania	Pedder River	-41.3981	144.7858	100	WGS84	0.0001	CQ 148 145 (55G 314800 5414500)	AGD66	UTM	1:25K Tasmanian government map	Mesibov, Robert		10	10	1991-01-23	1991	01	23	Mesibov, Robert	invertebrate survey, Norfolk Range project, National Estate Grants Program - Tasmanian Conservation Trust		hand-sampling
REM-event-0725	Australia	AU	Tasmania	Pedder River swamp	-41.3944	144.7883	100	WGS84	0.0001	CQ 150 149 (55G 315000 5414900)	AGD66	UTM	1:25K Tasmanian government map	Mesibov, Robert		0	10	1991-01-23	1991	01	23	Mesibov, Robert	invertebrate survey, Norfolk Range project, National Estate Grants Program - Tasmanian Conservation Trust		hand-sampling
REM-event-0726	Australia	AU	Tasmania	Wombat Hill	-41.4856	145.4417	100	WGS84	0.0001	CQ 698 060 (55G 369800 5406000)	AGD66	UTM	1:25K Tasmanian government map	Mesibov, Robert		690	690	1991-01-26	1991	01	26	Mesibov, Robert			hand-sampling
REM-event-0727	Australia	AU	Tasmania	Mt Frankland	-41.2956	144.9339	100	WGS84	0.0001	CQ 269 262 (55G 326900 5426200)	AGD66	UTM	1:25K Tasmanian government map	Mesibov, Robert		310	310	1991-02-02	1991	02	02	Mesibov, Robert	invertebrate survey, Norfolk Range project, National Estate Grants Program - Tasmanian Conservation Trust		hand-sampling
REM-event-0728	Australia	AU	Tasmania	Dark Creek	-41.1653	144.8642	100	WGS84	0.0001	CQ 207 405 (55G 320700 5440500)	AGD66	UTM	1:25K Tasmanian government map	Mesibov, Robert		160	160	1991-02-03	1991	02	03	Mesibov, Robert			hand-sampling
REM-event-0729	Australia	AU	Tasmania	Rapid River	-41.1550	145.0992	100	WGS84	0.0001	CQ 404 421 (55G 340400 5442100)	AGD66	UTM	1:25K Tasmanian government map	Mesibov, Robert		60	60	1991-02-04	1991	02	04	Mesibov, Robert			hand-sampling
REM-event-0730	Australia	AU	Tasmania	Christmas Hills	-40.9283	145.0047	100	WGS84	0.0001	CQ 319 671 (55G 331900 5467100)	AGD66	UTM	1:25K Tasmanian government map	Mesibov, Robert		80	80	1991-02-07	1991	02	07	Mesibov, Robert			hand-sampling
REM-event-0731	Australia	AU	Tasmania	Christmas Hills	-40.9292	145.0058	100	WGS84	0.0001	CQ 320 670 (55G 332000 5467000)	AGD66	UTM	1:25K Tasmanian government map	Mesibov, Robert		70	70	1991-02-07	1991	02	07	Mesibov, Robert			hand-sampling
REM-event-0732	Australia	AU	Tasmania	Wild Wave River	-41.3614	144.8444	100	WGS84	0.0001	CQ 196 187 (55G 319600 5418700)	AGD66	UTM	1:25K Tasmanian government map	Mesibov, Robert		110	110	1991-02-15	1991	02	15	Mesibov, Robert	invertebrate survey, Norfolk Range project, National Estate Grants Program - Tasmanian Conservation Trust		hand-sampling
REM-event-0733	Australia	AU	Tasmania	Bowmans Creek	-41.7253	146.6622	100	WGS84	0.0001	DP 718 805 (55G 471800 5380500)	AGD66	UTM	1:25K Tasmanian government map	Mesibov, Robert		680	680	1991-02-17	1991	02	17	Mesibov, Robert | Ruhberg, Hilke			hand-sampling
REM-event-0734	Australia	AU	Tasmania	Blue Bog	-40.8978	144.7183	100	WGS84	0.0001	CQ 077 699 (55G 307700 5469900)	AGD66	UTM	1:25K Tasmanian government map	Mesibov, Robert		20	20	1991-03-14	1991	03	14	Mesibov, Robert			hand-sampling
REM-event-0735	Australia	AU	Tasmania	Maclaines Creek	-42.4342	147.8378	100	WGS84	0.0001	EP 688 015 (55G 568800 5301500)	AGD66	UTM	1:25K Tasmanian government map	Mesibov, Robert		410	410	1991-04-15	1991	04	15	Mesibov, Robert	invertebrate survey, Buckland Military Training Area project, deGryse and Associates		hand-sampling
REM-event-0736	Australia	AU	Tasmania	Maclaines Creek	-42.4358	147.8414	100	WGS84	0.0001	EP 691 013 (55G 569100 5301300)	AGD66	UTM	1:25K Tasmanian government map	Mesibov, Robert		360	360	1991-04-15	1991	04	15	Mesibov, Robert	invertebrate survey, Buckland Military Training Area project, deGryse and Associates		hand-sampling
REM-event-0737	Australia	AU	Tasmania	Mitchelmores Creek	-42.3519	147.8842	100	WGS84	0.0001	EP 727 106 (55G 572700 5310600)	AGD66	UTM	1:25K Tasmanian government map	Mesibov, Robert		120	120	1991-04-16	1991	04	16	Mesibov, Robert	invertebrate survey, Buckland Military Training Area project, deGryse and Associates		hand-sampling
REM-event-0738	Australia	AU	Tasmania	Salmons Creek	-42.4817	147.8469	100	WGS84	0.0001	EN 695 962 (55G 569500 5296200)	AGD66	UTM	1:25K Tasmanian government map	Mesibov, Robert		110	110	1991-04-17	1991	04	17	Mesibov, Robert	invertebrate survey, Buckland Military Training Area project, deGryse and Associates		hand-sampling
REM-event-0739	Australia	AU	Tasmania	Salmons Creek	-42.4828	147.8483	100	WGS84	0.0001	EN 696 961 (55G 569600 5296100)	AGD66	UTM	1:25K Tasmanian government map	Mesibov, Robert		150	150	1991-04-17	1991	04	17	Mesibov, Robert	invertebrate survey, Buckland Military Training Area project, deGryse and Associates		hand-sampling
REM-event-0740	Australia	AU	Tasmania	Pepper Creek	-42.3469	147.7953	100	WGS84	0.0001	EP 654 112 (55G 565400 5311200)	AGD66	UTM	1:25K Tasmanian government map	Mesibov, Robert		210	210	1991-04-18	1991	04	18	Mesibov, Robert	invertebrate survey, Buckland Military Training Area project, deGryse and Associates		hand-sampling
REM-event-0741	Australia	AU	Tasmania	Pepper Creek	-42.3650	147.7956	100	WGS84	0.0001	EP 654 092 (55G 565400 5309200)	AGD66	UTM	1:25K Tasmanian government map	Mesibov, Robert		200	200	1991-04-18	1991	04	18	Mesibov, Robert	invertebrate survey, Buckland Military Training Area project, deGryse and Associates		hand-sampling
REM-event-0742	Australia	AU	Tasmania	Ravens Hill	-42.4169	147.8631	100	WGS84	0.0001	EP 709 034 (55G 570900 5303400)	AGD66	UTM	1:25K Tasmanian government map	Mesibov, Robert		330	330	1991-04-19	1991	04	19	Mesibov, Robert	invertebrate survey, Buckland Military Training Area project, deGryse and Associates		hand-sampling
REM-event-0743	Australia	AU	Tasmania	Sand River	-42.5008	147.7011	100	WGS84	0.0001	EN 575 942 (55G 557500 5294200)	AGD66	UTM	1:25K Tasmanian government map	Mesibov, Robert		270	270	1991-04-22	1991	04	22	Mesibov, Robert	invertebrate survey, Buckland Military Training Area project, deGryse and Associates		hand-sampling
REM-event-0744	Australia	AU	Tasmania	Baldy Creek	-42.4469	147.8028	100	WGS84	0.0001	EP 659 001 (55G 565900 5300100)	AGD66	UTM	1:25K Tasmanian government map	Mesibov, Robert		500	500	1991-04-23	1991	04	23	Mesibov, Robert	invertebrate survey, Buckland Military Training Area project, deGryse and Associates		hand-sampling
REM-event-0745	Australia	AU	Tasmania	Baldy Creek	-42.4506	147.7992	100	WGS84	0.0001	EN 656 997 (55G 565600 5299700)	AGD66	UTM	1:25K Tasmanian government map	Mesibov, Robert		530	530	1991-04-23	1991	04	23	Mesibov, Robert	invertebrate survey, Buckland Military Training Area project, deGryse and Associates		hand-sampling
REM-event-0746	Australia	AU	Tasmania	Douglas Creek	-42.5119	147.7731	100	WGS84	0.0001	EN 634 929 (55G 563400 5292900)	AGD66	UTM	1:25K Tasmanian government map	Mesibov, Robert		250	250	1991-04-24	1991	04	24	Mesibov, Robert	invertebrate survey, Buckland Military Training Area project, deGryse and Associates		hand-sampling
REM-event-0747	Australia	AU	Tasmania	Douglas Creek	-42.5139	147.7767	100	WGS84	0.0001	EN 637 927 (55G 563700 5292700)	AGD66	UTM	1:25K Tasmanian government map	Mesibov, Robert		210	210	1991-04-24	1991	04	24	Mesibov, Robert	invertebrate survey, Buckland Military Training Area project, deGryse and Associates		hand-sampling
REM-event-0748	Australia	AU	Tasmania	Douglas Creek	-42.5147	147.7731	100	WGS84	0.0001	EN 634 926 (55G 563400 5292600)	AGD66	UTM	1:25K Tasmanian government map	Mesibov, Robert		200	200	1991-04-24	1991	04	24	Mesibov, Robert	invertebrate survey, Buckland Military Training Area project, deGryse and Associates		hand-sampling
REM-event-0749	Australia	AU	Tasmania	Sheepdip Creek	-42.4961	147.7339	100	WGS84	0.0001	EN 602 947 (55G 560200 5294700)	AGD66	UTM	1:25K Tasmanian government map	Mesibov, Robert		340	340	1991-04-24	1991	04	24	Mesibov, Robert	invertebrate survey, Buckland Military Training Area project, deGryse and Associates		hand-sampling
REM-event-0750	Australia	AU	Tasmania	Black Hill	-42.4411	147.7528	100	WGS84	0.0001	EP 618 008 (55G 561800 5300800)	AGD66	UTM	1:25K Tasmanian government map	Mesibov, Robert		440	440	1991-04-25	1991	04	25	Mesibov, Robert | deGryse, Jerry	invertebrate survey, Buckland Military Training Area project, deGryse and Associates		hand-sampling
REM-event-0751	Australia	AU	Tasmania	Maclaines Creek	-42.4628	147.8564	100	WGS84	0.0001	EN 703 983 (55G 570300 5298300)	AGD66	UTM	1:25K Tasmanian government map	Mesibov, Robert		260	260	1991-04-26	1991	04	26	Mesibov, Robert	earthworm survey, Plomley Foundation project		hand-sampling
REM-event-0752	Australia	AU	Tasmania	Mt Arthur	-41.2550	147.3058	100	WGS84	0.0001	EQ 255 327 (55G 525500 5432700)	AGD66	UTM	1:25K Tasmanian government map	Mesibov, Robert		550	550	1991-05-14	1991	05	14	Mesibov, Robert	earthworm survey, Plomley Foundation project		hand-sampling
REM-event-0753	Australia	AU	Tasmania	Mt Arthur	-41.2614	147.3033	100	WGS84	0.0001	EQ 253 320 (55G 525300 5432000)	AGD66	UTM	1:25K Tasmanian government map	Mesibov, Robert		650	650	1991-05-14	1991	05	14	Mesibov, Robert	earthworm survey, Plomley Foundation project		hand-sampling
REM-event-0754	Australia	AU	Tasmania	Mt Arthur	-41.2642	147.3058	100	WGS84	0.0001	EQ 255 317 (55G 525500 5431700)	AGD66	UTM	1:25K Tasmanian government map	Mesibov, Robert		630	630	1991-05-17	1991	05	17	Mesibov, Robert	earthworm survey, Plomley Foundation project		hand-sampling
REM-event-0755	Australia	AU	Tasmania	Mt Arthur	-41.2722	147.3011	100	WGS84	0.0001	EQ 251 308 (55G 525100 5430800)	AGD66	UTM	1:25K Tasmanian government map	Mesibov, Robert		660	660	1991-05-17	1991	05	17	Mesibov, Robert	earthworm survey, Plomley Foundation project		hand-sampling
REM-event-0756	Australia	AU	Tasmania	Mt Arthur	-41.2867	147.2678	100	WGS84	0.0001	EQ 223 292 (55G 522300 5429200)	AGD66	UTM	1:25K Tasmanian government map	Mesibov, Robert		750	750	1991-05-18	1991	05	18	Mesibov, Robert	earthworm survey, Plomley Foundation project		hand-sampling
REM-event-0757	Australia	AU	Tasmania	Mt Arthur	-41.3031	147.2558	100	WGS84	0.0001	EQ 213 274 (55G 521300 5427400)	AGD66	UTM	1:25K Tasmanian government map	Mesibov, Robert		520	520	1991-05-18	1991	05	18	Mesibov, Robert	earthworm survey, Plomley Foundation project		hand-sampling
REM-event-0758	Australia	AU	Tasmania	Mt Arthur	-41.2569	147.2686	100	WGS84	0.0001	EQ 224 325 (55G 522400 5432500)	AGD66	UTM	1:25K Tasmanian government map	Mesibov, Robert		520	520	1991-05-19	1991	05	19	Mesibov, Robert	earthworm survey, Plomley Foundation project		hand-sampling
REM-event-0759	Australia	AU	Tasmania	Mt Arthur	-41.2703	147.2950	100	WGS84	0.0001	EQ 246 310 (55G 524600 5431000)	AGD66	UTM	1:25K Tasmanian government map	Mesibov, Robert		750	750	1991-05-19	1991	05	19	Mesibov, Robert	earthworm survey, Plomley Foundation project		hand-sampling
REM-event-0760	Australia	AU	Tasmania	Mt Arthur	-41.2958	147.2511	100	WGS84	0.0001	EQ 209 282 (55G 520900 5428200)	AGD66	UTM	1:25K Tasmanian government map	Mesibov, Robert		480	480	1991-05-21	1991	05	21	Mesibov, Robert	earthworm survey, Plomley Foundation project		hand-sampling
REM-event-0761	Australia	AU	Tasmania	Mt Arthur	-41.2967	147.2869	100	WGS84	0.0001	EQ 239 281 (55G 523900 5428100)	AGD66	UTM	1:25K Tasmanian government map	Mesibov, Robert		840	840	1991-05-21	1991	05	21	Mesibov, Robert	earthworm survey, Plomley Foundation project		hand-sampling
REM-event-0762	Australia	AU	Tasmania	Mt Arthur	-41.2750	147.2808	100	WGS84	0.0001	EQ 234 305 (55G 523400 5430500)	AGD66	UTM	1:25K Tasmanian government map	Mesibov, Robert		1080	1080	1991-05-22	1991	05	22	Mesibov, Robert | Kingston, Timothy	earthworm survey, Plomley Foundation project		hand-sampling
REM-event-0763	Australia	AU	Tasmania	Mt Arthur	-41.2767	147.2772	100	WGS84	0.0001	EQ 231 303 (55G 523100 5430300)	AGD66	UTM	1:25K Tasmanian government map	Mesibov, Robert		990	990	1991-05-22	1991	05	22	Mesibov, Robert | Kingston, Timothy	earthworm survey, Plomley Foundation project		hand-sampling
REM-event-0764	Australia	AU	Tasmania	Meander Dam area	-41.6900	146.6217	500	WGS84	0.0001	DP 684 844 (55G 468400 5384400)	AGD66	UTM	1:100K Tasmanian government map	Mesibov, Robert				1991-06-02	1991	06	02	Mesibov, Robert | Goldsworthy, Laurie	millipede survey, Plomley Foundation project		hand-sampling
REM-event-0765	Australia	AU	Tasmania	West Montagu	-40.7494	144.8811	100	WGS84	0.0001	CQ 210 867 (55G 321000 5486700)	AGD66	UTM	1:25K Tasmanian government map	Mesibov, Robert		0	10	1991-06-12	1991	06	12	Mesibov, Robert	millipede survey, Plomley Foundation project		hand-sampling
REM-event-0766	Australia	AU	Tasmania	West Montagu	-40.7694	144.8864	100	WGS84	0.0001	CQ 215 845 (55G 321500 5484500)	AGD66	UTM	1:25K Tasmanian government map	Mesibov, Robert		20	20	1991-06-12	1991	06	12	Mesibov, Robert	millipede survey, Plomley Foundation project		hand-sampling
REM-event-0767	Australia	AU	Tasmania	Bond Tier	-40.9497	144.8450	100	WGS84	0.0001	CQ 185 644 (55G 318500 5464400)	AGD66	UTM	1:25K Tasmanian government map	Mesibov, Robert		70	70	1991-06-22	1991	06	22	Mesibov, Robert	millipede survey, Plomley Foundation project		hand-sampling
REM-event-0768	Australia	AU	Tasmania	Christmas Hills	-40.9275	145.0072	100	WGS84	0.0001	CQ 321 672 (55G 332100 5467200)	AGD66	UTM	1:25K Tasmanian government map	Mesibov, Robert		70	70	1991-06-22	1991	06	22	Mesibov, Robert	millipede survey, Plomley Foundation project		hand-sampling
REM-event-0769	Australia	AU	Tasmania	Montagu Swamp	-40.9731	144.9392	100	WGS84	0.0001	CQ 265 620 (55G 326500 5462000)	AGD66	UTM	1:25K Tasmanian government map	Mesibov, Robert		30	30	1991-06-22	1991	06	22	Mesibov, Robert	millipede survey, Plomley Foundation project		hand-sampling
REM-event-0770	Australia	AU	Tasmania	Retreat	-41.1231	147.1525	100	WGS84	0.0001	EQ 127 474 (55G 512700 5447400)	AGD66	UTM	1:25K Tasmanian government map	Mesibov, Robert		180	180	1991-07-06	1991	07	06	Mesibov, Robert	millipede survey, Plomley Foundation project		hand-sampling
REM-event-0771	Australia	AU	Tasmania	Venns Creek	-41.1150	147.1072	100	WGS84	0.0001	EQ 089 483 (55G 508900 5448300)	AGD66	UTM	1:25K Tasmanian government map	Mesibov, Robert		50	50	1991-07-06	1991	07	06	Mesibov, Robert	millipede survey, Plomley Foundation project		hand-sampling
REM-event-0772	Australia	AU	Tasmania	Ericksons Road	-41.3167	148.1219	100	WGS84	0.0001	EQ 938 253 (55G 593800 5425300)	AGD66	UTM	1:25K Tasmanian government map	Mesibov, Robert		110	110	1991-07-07	1991	07	07	Mesibov, Robert	millipede survey, Plomley Foundation project		hand-sampling
REM-event-0773	Australia	AU	Tasmania	Mt Elephant	-41.6261	148.2425	100	WGS84	0.0001	FP 034 908 (55G 603400 5390800)	AGD66	UTM	1:25K Tasmanian government map	Mesibov, Robert		670	670	1991-07-08	1991	07	08	Mesibov, Robert	millipede survey, Plomley Foundation project		hand-sampling
REM-event-0774	Australia	AU	Tasmania	Arthur River	-41.1097	144.9778	100	WGS84	0.0001	CQ 301 469 (55G 330100 5446900)	AGD66	UTM	1:25K Tasmanian government map	Mesibov, Robert		40	40	1991-07-22	1991	07	22	Mesibov, Robert	millipede survey, Plomley Foundation project		hand-sampling
REM-event-0775	Australia	AU	Tasmania	Flash Tier	-42.6167	147.8792	100	WGS84	0.0001	EN 720 812 (55G 572000 5281200)	AGD66	UTM	1:25K Tasmanian government map	Mesibov, Robert		300	300	1991-07-29	1991	07	29	Mesibov, Robert	millipede survey, Plomley Foundation project		hand-sampling
REM-event-0776	Australia	AU	Tasmania	Flash Tier	-42.6206	147.8489	100	WGS84	0.0001	EN 695 808 (55G 569500 5280800)	AGD66	UTM	1:25K Tasmanian government map	Mesibov, Robert		250	250	1991-07-29	1991	07	29	Mesibov, Robert	millipede survey, Plomley Foundation project		hand-sampling
REM-event-0777	Australia	AU	Tasmania	Blue Gum Spur	-42.6925	147.8547	100	WGS84	0.0001	EN 699 728 (55G 569900 5272800)	AGD66	UTM	1:25K Tasmanian government map	Mesibov, Robert		200	200	1991-07-30	1991	07	30	Mesibov, Robert	millipede survey, Plomley Foundation project		hand-sampling
REM-event-0778	Australia	AU	Tasmania	Blue Gum Spur	-42.6961	147.8561	100	WGS84	0.0001	EN 700 724 (55G 570000 5272400)	AGD66	UTM	1:25K Tasmanian government map	Mesibov, Robert		180	180	1991-07-30	1991	07	30	Mesibov, Robert	millipede survey, Plomley Foundation project		hand-sampling
REM-event-0779	Australia	AU	Tasmania	Sandspit River	-42.7069	147.8561	100	WGS84	0.0001	EN 700 712 (55G 570000 5271200)	AGD66	UTM	1:25K Tasmanian government map	Mesibov, Robert		230	230	1991-07-31	1991	07	31	Mesibov, Robert	millipede survey, Plomley Foundation project		hand-sampling
REM-event-0780	Australia	AU	Tasmania	Sandspit River	-42.7078	147.8536	100	WGS84	0.0001	EN 698 711 (55G 569800 5271100)	AGD66	UTM	1:25K Tasmanian government map	Mesibov, Robert		270	270	1991-07-31	1991	07	31	Mesibov, Robert	millipede survey, Plomley Foundation project		hand-sampling
REM-event-0781	Australia	AU	Tasmania	Three Thumbs	-42.6042	147.8717	100	WGS84	0.0001	EN 714 826 (55G 571400 5282600)	AGD66	UTM	1:25K Tasmanian government map	Mesibov, Robert		490	490	1991-08-01	1991	08	01	Mesibov, Robert	millipede survey, Plomley Foundation project		hand-sampling
REM-event-0782	Australia	AU	Tasmania	Three Thumbs	-42.6058	147.8681	100	WGS84	0.0001	EN 711 824 (55G 571100 5282400)	AGD66	UTM	1:25K Tasmanian government map	Mesibov, Robert		380	380	1991-08-01	1991	08	01	Mesibov, Robert	millipede survey, Plomley Foundation project		hand-sampling
REM-event-0783	Australia	AU	Tasmania	Redpa	-40.9322	144.7803	100	WGS84	0.0001	CQ 130 662 (55G 313000 5466200)	AGD66	UTM	1:25K Tasmanian government map	Mesibov, Robert		30	30	1991-08-06	1991	08	06	Mesibov, Robert	millipede survey, Plomley Foundation project		hand-sampling
REM-event-0784	Australia	AU	Tasmania	Robinsons Creek - Maria Island	-42.6283	148.0906	250	WGS84	0.0001	EN 893 797 (55G 589300 5279700)	AGD66	UTM	1:100K Tasmanian government map	Mesibov, Robert		220	220	1991-08-12	1991	08	12	Mesibov, Robert	millipede survey, Plomley Foundation project		hand-sampling
REM-event-0785	Australia	AU	Tasmania	Robinsons Creek - Maria Island	-42.6292	148.0881	250	WGS84	0.0001	EN 891 796 (55G 589100 5279600)	AGD66	UTM	1:100K Tasmanian government map	Mesibov, Robert		160	160	1991-08-12	1991	08	12	Mesibov, Robert	millipede survey, Plomley Foundation project		hand-sampling
REM-event-0786	Australia	AU	Tasmania	Robinsons Creek - Maria Island	-42.6292	148.0928	250	WGS84	0.0001	EN 895 796 (55G 589500 5279600)	AGD66	UTM	1:100K Tasmanian government map	Mesibov, Robert		150	150	1991-08-12	1991	08	12	Mesibov, Robert	millipede survey, Plomley Foundation project		hand-sampling
REM-event-0787	Australia	AU	Tasmania	Pine Hut Creek - Maria Island	-42.6569	148.0969	250	WGS84	0.0001	EN 898 765 (55G 589800 5276500)	AGD66	UTM	1:100K Tasmanian government map	Mesibov, Robert		20	20	1991-08-13	1991	08	13	Mesibov, Robert	millipede survey, Plomley Foundation project		hand-sampling
REM-event-0788	Australia	AU	Tasmania	Four Mile Creek - Maria Island	-42.6222	148.0697	250	WGS84	0.0001	EN 876 804 (55G 587600 5280400)	AGD66	UTM	1:100K Tasmanian government map	Mesibov, Robert		60	60	1991-08-14	1991	08	14	Mesibov, Robert	millipede survey, Plomley Foundation project		hand-sampling
REM-event-0789	Australia	AU	Tasmania	Ned Ryans Creek - Maria Island	-42.6322	148.0650	250	WGS84	0.0001	EN 872 793 (55G 587200 5279300)	AGD66	UTM	1:100K Tasmanian government map	Mesibov, Robert		80	80	1991-08-14	1991	08	14	Mesibov, Robert	millipede survey, Plomley Foundation project		hand-sampling
REM-event-0790	Australia	AU	Tasmania	Blind Creek - Maria Island	-42.7067	148.0783	250	WGS84	0.0001	EN 882 710 (55G 588200 5271000)	AGD66	UTM	1:100K Tasmanian government map	Mesibov, Robert		120	120	1991-08-15	1991	08	15	Mesibov, Robert	millipede survey, Plomley Foundation project		hand-sampling
REM-event-0791	Australia	AU	Tasmania	McRaes Isthmus - Maria Island	-42.6844	148.0683	250	WGS84	0.0001	EN 874 735 (55G 587400 5273500)	AGD66	UTM	1:100K Tasmanian government map	Mesibov, Robert		10	10	1991-08-15	1991	08	15	Mesibov, Robert	millipede survey, Plomley Foundation project		hand-sampling
REM-event-0792	Australia	AU	Tasmania	Counsel Creek - Maria Island	-42.6006	148.0667	250	WGS84	0.0001	EN 874 828 (55G 587400 5282800)	AGD66	UTM	1:100K Tasmanian government map	Mesibov, Robert		40	40	1991-08-16	1991	08	16	Mesibov, Robert	millipede survey, Plomley Foundation project		hand-sampling
REM-event-0793	Australia	AU	Tasmania	Mt Maria - Maria Island	-42.6164	148.1011	250	WGS84	0.0001	EN 902 810 (55G 590200 5281000)	AGD66	UTM	1:100K Tasmanian government map	Mesibov, Robert		460	460	1991-08-16	1991	08	16	Mesibov, Robert	millipede survey, Plomley Foundation project		hand-sampling
REM-event-0794	Australia	AU	Tasmania	Prossers Forest	-41.3497	147.2164	100	WGS84	0.0001	EQ 180 222 (55G 518000 5422200)	AGD66	UTM	1:25K Tasmanian government map	Mesibov, Robert		400	400	1991-08-18	1991	08	18	Mesibov, Robert	millipede survey, Plomley Foundation project		hand-sampling
REM-event-0795	Australia	AU	Tasmania	Horsehead Creek	-41.2067	146.3275	100	WGS84	0.0001	DQ 435 379 (55G 443500 5437900)	AGD66	UTM	1:25K Tasmanian government map	Mesibov, Robert		150	150	1991-08-31	1991	08	31	Mesibov, Robert	invertebrate survey, Kelcey Tier project, deGryse and Associates		hand-sampling
REM-event-0796	Australia	AU	Tasmania	Kelcey Tier	-41.2203	146.3203	100	WGS84	0.0001	DQ 429 364 (55G 442900 5436400)	AGD66	UTM	1:25K Tasmanian government map	Mesibov, Robert		170	170	1991-09-01	1991	09	01	Mesibov, Robert	invertebrate survey, Kelcey Tier project, deGryse and Associates		hand-sampling
REM-event-0797	Australia	AU	Tasmania	Wandle River	-41.3683	145.5869	250	WGS84	0.0001	CQ 817 192 (55G 381700 5419200)	AGD66	UTM	1:25K Tasmanian government map	Mesibov, Robert		590	590	1991-09-15	1991	09	15	Mesibov, Robert			hand-sampling
REM-event-0798	Australia	AU	Tasmania	Fingerpost area	-41.4103	145.6289	100	WGS84	0.0001	CQ 853 146 (55G 385300 5414600)	AGD66	UTM	1:25K Tasmanian government map	Mesibov, Robert		610	610	1991-09-17	1991	09	17	Mesibov, Robert	invertebrate survey, National Rainforest Conservation Program project		hand-sampling on 0.05 ha circular plots, evening
REM-event-0799	Australia	AU	Tasmania	Fingerpost area	-41.4103	145.6289	100	WGS84	0.0001	CQ 853 146 (55G 385300 5414600)	AGD66	UTM	1:25K Tasmanian government map	Mesibov, Robert		610	610	1991-09-18	1991	09	18	Mesibov, Robert	invertebrate survey, National Rainforest Conservation Program project		hand-sampling on 0.05 ha circular plots, day and evening
REM-event-0800	Australia	AU	Tasmania	Wandle River	-41.3675	145.5906	100	WGS84	0.0001	CQ 820 193 (55G 382000 5419300)	AGD66	UTM	1:25K Tasmanian government map	Mesibov, Robert		620	620	1991-09-22	1991	09	22	Mesibov, Robert	invertebrate survey, National Rainforest Conservation Program project		hand-sampling on 0.05 ha circular plots, day and evening
REM-event-0801	Australia	AU	Tasmania	Fingerpost area	-41.4103	145.6289	100	WGS84	0.0001	CQ 853 146 (55G 385300 5414600)	AGD66	UTM	1:25K Tasmanian government map	Mesibov, Robert		610	610	1991-09-23	1991	09	23	Mesibov, Robert	invertebrate survey, National Rainforest Conservation Program project		hand-sampling on 0.05 ha circular plots, day and evening
REM-event-0802	Australia	AU	Tasmania	Fingerpost area	-41.4103	145.6289	100	WGS84	0.0001	CQ 853 146 (55G 385300 5414600)	AGD66	UTM	1:25K Tasmanian government map	Mesibov, Robert		610	610	1991-09-26	1991	09	26	Mesibov, Robert	invertebrate survey, National Rainforest Conservation Program project		hand-sampling on 0.05 ha circular plots, day
REM-event-0803	Australia	AU	Tasmania	Wandle River	-41.3675	145.5906	100	WGS84	0.0001	CQ 820 193 (55G 382000 5419300)	AGD66	UTM	1:25K Tasmanian government map	Mesibov, Robert		620	620	1991-09-26	1991	09	26	Mesibov, Robert	invertebrate survey, National Rainforest Conservation Program project		hand-sampling on 0.05 ha circular plots, evening
REM-event-0804	Australia	AU	Tasmania	Wandle River	-41.3675	145.5906	100	WGS84	0.0001	CQ 820 193 (55G 382000 5419300)	AGD66	UTM	1:25K Tasmanian government map	Mesibov, Robert		620	620	1991-09-27	1991	09	27	Mesibov, Robert	invertebrate survey, National Rainforest Conservation Program project		hand-sampling on 0.05 ha circular plots, day and evening
REM-event-0805	Australia	AU	Tasmania	Wandle River	-41.3675	145.5906	100	WGS84	0.0001	CQ 820 193 (55G 382000 5419300)	AGD66	UTM	1:25K Tasmanian government map	Mesibov, Robert		620	620	1991-09-28	1991	09	28	Mesibov, Robert	invertebrate survey, National Rainforest Conservation Program project		hand-sampling on 0.05 ha circular plots, day
REM-event-0806	Australia	AU	Tasmania	White Marsh Creek	-41.4472	145.6139	100	WGS84	0.0001	CQ 841 105 (55G 384100 5410500)	AGD66	UTM	1:25K Tasmanian government map	Mesibov, Robert		620	620	1991-09-29	1991	09	29	Mesibov, Robert	invertebrate survey, National Rainforest Conservation Program project		hand-sampling on 0.05 ha circular plots, day
REM-event-0807	Australia	AU	Tasmania	White Marsh Creek	-41.4472	145.6139	100	WGS84	0.0001	CQ 841 105 (55G 384100 5410500)	AGD66	UTM	1:25K Tasmanian government map	Mesibov, Robert		620	620	1991-09-30	1991	09	30	Mesibov, Robert	invertebrate survey, National Rainforest Conservation Program project		hand-sampling on 0.05 ha circular plots, day and evening
REM-event-0808	Australia	AU	Tasmania	Lillygrass Spur 6	-41.4011	145.5992	100	WGS84	0.0001	CQ 828 156 (55G 382800 5415600)	AGD66	UTM	1:25K Tasmanian government map	Mesibov, Robert		610	610	1991-10-03	1991	10	03	Mesibov, Robert	invertebrate survey, National Rainforest Conservation Program project		hand-sampling on 0.05 ha circular plots, day
REM-event-0809	Australia	AU	Tasmania	Lillygrass Spur 6	-41.4011	145.5992	100	WGS84	0.0001	CQ 828 156 (55G 382800 5415600)	AGD66	UTM	1:25K Tasmanian government map	Mesibov, Robert		610	610	1991-10-04	1991	10	04	Mesibov, Robert	invertebrate survey, National Rainforest Conservation Program project		hand-sampling on 0.05 ha circular plots, day
REM-event-0810	Australia	AU	Tasmania	White Marsh Creek	-41.4472	145.6139	100	WGS84	0.0001	CQ 841 105 (55G 384100 5410500)	AGD66	UTM	1:25K Tasmanian government map	Mesibov, Robert		620	620	1991-10-04	1991	10	04	Mesibov, Robert	invertebrate survey, National Rainforest Conservation Program project		hand-sampling on 0.05 ha circular plots, evening
REM-event-0811	Australia	AU	Tasmania	Lillygrass Spur 6	-41.4011	145.5992	100	WGS84	0.0001	CQ 828 156 (55G 382800 5415600)	AGD66	UTM	1:25K Tasmanian government map	Mesibov, Robert		610	610	1991-10-05	1991	10	05	Mesibov, Robert	invertebrate survey, National Rainforest Conservation Program project		hand-sampling on 0.05 ha circular plots, day and evening
REM-event-0812	Australia	AU	Tasmania	Goderich Road	-41.3706	145.6142	100	WGS84	0.0001	CQ 840 190 (55G 384000 5419000)	AGD66	UTM	1:25K Tasmanian government map	Mesibov, Robert		610	610	1991-10-06	1991	10	06	Mesibov, Robert	invertebrate survey, National Rainforest Conservation Program project		hand-sampling on 0.05 ha circular plots, day
REM-event-0813	Australia	AU	Tasmania	White Marsh Creek	-41.4472	145.6139	100	WGS84	0.0001	CQ 841 105 (55G 384100 5410500)	AGD66	UTM	1:25K Tasmanian government map	Mesibov, Robert		620	620	1991-10-06	1991	10	06	Mesibov, Robert	invertebrate survey, National Rainforest Conservation Program project		hand-sampling on 0.05 ha circular plots, evening
REM-event-0814	Australia	AU	Tasmania	Lillygrass Spur 6	-41.4011	145.5992	100	WGS84	0.0001	CQ 828 156 (55G 382800 5415600)	AGD66	UTM	1:25K Tasmanian government map	Mesibov, Robert		610	610	1991-10-10	1991	10	10	Mesibov, Robert	invertebrate survey, National Rainforest Conservation Program project		hand-sampling on 0.05 ha circular plots, evening
REM-event-0815	Australia	AU	Tasmania	Goderich Road	-41.3706	145.6142	100	WGS84	0.0001	CQ 840 190 (55G 384000 5419000)	AGD66	UTM	1:25K Tasmanian government map	Mesibov, Robert		610	610	1991-10-11	1991	10	11	Mesibov, Robert	invertebrate survey, National Rainforest Conservation Program project		hand-sampling on 0.05 ha circular plots, day and evening
REM-event-0816	Australia	AU	Tasmania	Goderich Road	-41.3706	145.6142	100	WGS84	0.0001	CQ 840 190 (55G 384000 5419000)	AGD66	UTM	1:25K Tasmanian government map	Mesibov, Robert		610	610	1991-10-12	1991	10	12	Mesibov, Robert	invertebrate survey, National Rainforest Conservation Program project		hand-sampling on 0.05 ha circular plots, day
REM-event-0817	Australia	AU	Tasmania	Deep Gully Creek	-41.4172	145.5953	100	WGS84	0.0001	CQ 825 138 (55G 382500 5413800)	AGD66	UTM	1:25K Tasmanian government map	Mesibov, Robert		610	610	1991-10-13	1991	10	13	Mesibov, Robert	invertebrate survey, National Rainforest Conservation Program project		hand-sampling on 0.05 ha circular plots, day
REM-event-0818	Australia	AU	Tasmania	Goderich Road	-41.3706	145.6142	100	WGS84	0.0001	CQ 840 190 (55G 384000 5419000)	AGD66	UTM	1:25K Tasmanian government map	Mesibov, Robert		610	610	1991-10-13	1991	10	13	Mesibov, Robert	invertebrate survey, National Rainforest Conservation Program project		hand-sampling on 0.05 ha circular plots, evening
REM-event-0819	Australia	AU	Tasmania	Lillygrass Spur 6	-41.4011	145.5992	100	WGS84	0.0001	CQ 828 156 (55G 382800 5415600)	AGD66	UTM	1:25K Tasmanian government map	Mesibov, Robert		610	610	1991-10-13	1991	10	13	Mesibov, Robert	invertebrate survey, National Rainforest Conservation Program project		hand-sampling on 0.05 ha circular plots, evening
REM-event-0820	Australia	AU	Tasmania	The Fingerpost area - Deep Gully Creek	-41.4172	145.5953	100	WGS84	0.0001	CQ 820 140 (55G 382000 5414000)	AGD66	UTM	1:25K Tasmanian government map	Mesibov, Robert		610	610	1991-10-13	1991	10	13	Mesibov, Robert	invertebrate survey, National Rainforest Conservation Program project		hand-sampling on 0.05 ha circular plots, day
REM-event-0821	Australia	AU	Tasmania	Deep Gully Creek	-41.4172	145.5953	100	WGS84	0.0001	CQ 825 138 (55G 382500 5413800)	AGD66	UTM	1:25K Tasmanian government map	Mesibov, Robert		610	610	1991-10-14	1991	10	14	Mesibov, Robert	invertebrate survey, National Rainforest Conservation Program project		hand-sampling on 0.05 ha circular plots, evening
REM-event-0822	Australia	AU	Tasmania	The Fingerpost area - Deep Gully Creek	-41.4172	145.5953	100	WGS84	0.0001	CQ 820 140 (55G 382000 5414000)	AGD66	UTM	1:25K Tasmanian government map	Mesibov, Robert		610	610	1991-10-14	1991	10	14	Mesibov, Robert	invertebrate survey, National Rainforest Conservation Program project		hand-sampling on 0.05 ha circular plots, day
REM-event-0823	Australia	AU	Tasmania	Deep Gully Creek	-41.4172	145.5953	100	WGS84	0.0001	CQ 825 138 (55G 382500 5413800)	AGD66	UTM	1:25K Tasmanian government map	Mesibov, Robert		610	610	1991-10-17	1991	10	17	Mesibov, Robert	invertebrate survey, National Rainforest Conservation Program project		hand-sampling on 0.05 ha circular plots, day
REM-event-0824	Australia	AU	Tasmania	Goderich Road	-41.3706	145.6142	100	WGS84	0.0001	CQ 840 190 (55G 384000 5419000)	AGD66	UTM	1:25K Tasmanian government map	Mesibov, Robert		610	610	1991-10-17	1991	10	17	Mesibov, Robert	invertebrate survey, National Rainforest Conservation Program project		hand-sampling on 0.05 ha circular plots, evening
REM-event-0825	Australia	AU	Tasmania	The Fingerpost area - Deep Gully Creek	-41.4172	145.5953	100	WGS84	0.0001	CQ 820 140 (55G 382000 5414000)	AGD66	UTM	1:25K Tasmanian government map	Mesibov, Robert		610	610	1991-10-17	1991	10	17	Mesibov, Robert	invertebrate survey, National Rainforest Conservation Program project		hand-sampling on 0.05 ha circular plots, day
REM-event-0826	Australia	AU	Tasmania	Deep Gully Creek	-41.4172	145.5953	100	WGS84	0.0001	CQ 825 138 (55G 382500 5413800)	AGD66	UTM	1:25K Tasmanian government map	Mesibov, Robert		610	610	1991-10-18	1991	10	18	Mesibov, Robert	invertebrate survey, National Rainforest Conservation Program project		hand-sampling on 0.05 ha circular plots, evening
REM-event-0827	Australia	AU	Tasmania	Stockwell Marsh	-41.4583	145.5742	100	WGS84	0.0001	CQ 808 092 (55G 380800 5409200)	AGD66	UTM	1:25K Tasmanian government map	Mesibov, Robert		630	630	1991-10-18	1991	10	18	Mesibov, Robert	invertebrate survey, National Rainforest Conservation Program project		hand-sampling on 0.05 ha circular plots, day
REM-event-0828	Australia	AU	Tasmania	Stockwell Marsh	-41.4583	145.5742	100	WGS84	0.0001	CQ 808 092 (55G 380800 5409200)	AGD66	UTM	1:25K Tasmanian government map	Mesibov, Robert		630	630	1991-10-19	1991	10	19	Mesibov, Robert	invertebrate survey, National Rainforest Conservation Program project		hand-sampling on 0.05 ha circular plots, day and evening
REM-event-0829	Australia	AU	Tasmania	Stockwell Marsh	-41.4583	145.5742	100	WGS84	0.0001	CQ 808 092 (55G 380800 5409200)	AGD66	UTM	1:25K Tasmanian government map	Mesibov, Robert		630	630	1991-10-20	1991	10	20	Mesibov, Robert	invertebrate survey, National Rainforest Conservation Program project		hand-sampling on 0.05 ha circular plots, day and evening
REM-event-0830	Australia	AU	Tasmania	Trackham Creek	-41.4586	145.5908	100	WGS84	0.0001	CQ 822 092 (55G 382200 5409200)	AGD66	UTM	1:25K Tasmanian government map	Mesibov, Robert		630	630	1991-10-21	1991	10	21	Mesibov, Robert	invertebrate survey, National Rainforest Conservation Program project		hand-sampling on 0.05 ha circular plots, day
REM-event-0831	Australia	AU	Tasmania	Deep Gully Creek	-41.4172	145.5953	100	WGS84	0.0001	CQ 825 138 (55G 382500 5413800)	AGD66	UTM	1:25K Tasmanian government map	Mesibov, Robert		610	610	1991-10-24	1991	10	24	Mesibov, Robert	invertebrate survey, National Rainforest Conservation Program project		hand-sampling on 0.05 ha circular plots, evening
REM-event-0832	Australia	AU	Tasmania	Trackham Creek	-41.4586	145.5908	100	WGS84	0.0001	CQ 822 092 (55G 382200 5409200)	AGD66	UTM	1:25K Tasmanian government map	Mesibov, Robert		630	630	1991-10-24	1991	10	24	Mesibov, Robert	invertebrate survey, National Rainforest Conservation Program project		hand-sampling on 0.05 ha circular plots, day and evening
REM-event-0833	Australia	AU	Tasmania	Stockwell Marsh	-41.4583	145.5742	100	WGS84	0.0001	CQ 808 092 (55G 380800 5409200)	AGD66	UTM	1:25K Tasmanian government map	Mesibov, Robert		630	630	1991-10-25	1991	10	25	Mesibov, Robert	invertebrate survey, National Rainforest Conservation Program project		hand-sampling on 0.05 ha circular plots, evening
REM-event-0834	Australia	AU	Tasmania	Trackham Creek	-41.4586	145.5908	100	WGS84	0.0001	CQ 822 092 (55G 382200 5409200)	AGD66	UTM	1:25K Tasmanian government map	Mesibov, Robert		630	630	1991-10-25	1991	10	25	Mesibov, Robert	invertebrate survey, National Rainforest Conservation Program project		hand-sampling on 0.05 ha circular plots, day
REM-event-0835	Australia	AU	Tasmania	Trackham Creek	-41.4586	145.5908	100	WGS84	0.0001	CQ 822 092 (55G 382200 5409200)	AGD66	UTM	1:25K Tasmanian government map	Mesibov, Robert		630	630	1991-10-26	1991	10	26	Mesibov, Robert	invertebrate survey, National Rainforest Conservation Program project		hand-sampling on 0.05 ha circular plots, evening
REM-event-0836	Australia	AU	Tasmania	Waratah	-41.4583	145.5717	100	WGS84	0.0001	CQ 806 092 (55G 380600 5409200)	AGD66	UTM	1:25K Tasmanian government map	Mesibov, Robert		630	630	1991-10-26	1991	10	26	Mesibov, Robert	invertebrate survey, National Rainforest Conservation Program project		hand-sampling on 0.05 ha circular plots, day and evening
REM-event-0837	Australia	AU	Tasmania	Waratah	-41.4583	145.5717	100	WGS84	0.0001	CQ 806 092 (55G 380600 5409200)	AGD66	UTM	1:25K Tasmanian government map	Mesibov, Robert		630	630	1991-10-27	1991	10	27	Mesibov, Robert	invertebrate survey, National Rainforest Conservation Program project		hand-sampling on 0.05 ha circular plots, day and evening
REM-event-0838	Australia	AU	Tasmania	Trackham Creek	-41.4586	145.5908	100	WGS84	0.0001	CQ 822 092 (55G 382200 5409200)	AGD66	UTM	1:25K Tasmanian government map	Mesibov, Robert		630	630	1991-10-28	1991	10	28	Mesibov, Robert	invertebrate survey, National Rainforest Conservation Program project		hand-sampling on 0.05 ha circular plots, evening
REM-event-0839	Australia	AU	Tasmania	Waratah	-41.4583	145.5717	100	WGS84	0.0001	CQ 806 092 (55G 380600 5409200)	AGD66	UTM	1:25K Tasmanian government map	Mesibov, Robert		630	630	1991-10-28	1991	10	28	Mesibov, Robert	invertebrate survey, National Rainforest Conservation Program project		hand-sampling on 0.05 ha circular plots, evening
REM-event-0840	Australia	AU	Tasmania	Black River	-40.8422	145.3050	100	WGS84	0.0001	CQ 570 772 (55G 357000 5477200)	AGD66	UTM	1:25K Tasmanian government map	Mesibov, Robert		0	10	1991-11-12	1991	11	12	Mesibov, Robert	velvet worm survey, Forestry Commission Tasmania project		hand-sampling
REM-event-0841	Australia	AU	Tasmania	Black River	-40.8681	145.2939	100	WGS84	0.0001	CQ 561 743 (55G 356100 5474300)	AGD66	UTM	1:25K Tasmanian government map	Mesibov, Robert		10	10	1991-11-12	1991	11	12	Mesibov, Robert	velvet worm survey, Forestry Commission Tasmania project		hand-sampling
REM-event-0842	Australia	AU	Tasmania	Crayfish Creek	-40.9314	145.3644	100	WGS84	0.0001	CQ 622 674 (55G 362200 5467400)	AGD66	UTM	1:25K Tasmanian government map	Mesibov, Robert		130	130	1991-11-12	1991	11	12	Mesibov, Robert	velvet worm survey, Forestry Commission Tasmania project		hand-sampling
REM-event-0843	Australia	AU	Tasmania	Dip River	-41.0314	145.3800	100	WGS84	0.0001	CQ 637 563 (55G 363700 5456300)	AGD66	UTM	1:25K Tasmanian government map	Mesibov, Robert		210	210	1991-11-12	1991	11	12	Mesibov, Robert	velvet worm survey, Forestry Commission Tasmania project		hand-sampling
REM-event-0844	Australia	AU	Tasmania	Arthur River	-41.1136	144.9850	100	WGS84	0.0001	CQ 307 465 (55G 330700 5446500)	AGD66	UTM	1:25K Tasmanian government map	Mesibov, Robert		80	80	1991-11-13	1991	11	13	Mesibov, Robert	velvet worm survey, Forestry Commission Tasmania project		hand-sampling
REM-event-0845	Australia	AU	Tasmania	Christmas Hills	-40.8164	144.9844	100	WGS84	0.0001	CQ 299 795 (55G 329900 5479500)	AGD66	UTM	1:25K Tasmanian government map	Mesibov, Robert		40	40	1991-11-14	1991	11	14	Mesibov, Robert	velvet worm survey, Forestry Commission Tasmania project		hand-sampling
REM-event-0846	Australia	AU	Tasmania	Christmas Hills	-40.8892	144.9253	100	WGS84	0.0001	CQ 251 713 (55G 325100 5471300)	AGD66	UTM	1:25K Tasmanian government map	Mesibov, Robert		20	20	1991-11-14	1991	11	14	Mesibov, Robert	velvet worm survey, Forestry Commission Tasmania project		hand-sampling
REM-event-0847	Australia	AU	Tasmania	West Montagu	-40.8194	144.9108	100	WGS84	0.0001	CQ 237 790 (55G 323700 5479000)	AGD66	UTM	1:25K Tasmanian government map	Mesibov, Robert		60	60	1991-11-14	1991	11	14	Mesibov, Robert	velvet worm survey, Forestry Commission Tasmania project		hand-sampling
REM-event-0848	Australia	AU	Tasmania	West Montagu	-40.8203	144.9036	100	WGS84	0.0001	CQ 231 789 (55G 323100 5478900)	AGD66	UTM	1:25K Tasmanian government map	Mesibov, Robert		40	40	1991-11-14	1991	11	14	Mesibov, Robert	velvet worm survey, Forestry Commission Tasmania project		hand-sampling
REM-event-0849	Australia	AU	Tasmania	Arthur River	-41.0531	145.1950	100	WGS84	0.0001	CQ 482 536 (55G 348200 5453600)	AGD66	UTM	1:25K Tasmanian government map	Mesibov, Robert		120	120	1991-11-15	1991	11	15	Mesibov, Robert	velvet worm survey, Forestry Commission Tasmania project		hand-sampling
REM-event-0850	Australia	AU	Tasmania	Deep Creek	-40.8461	145.1592	100	WGS84	0.0001	CQ 447 765 (55G 344700 5476500)	AGD66	UTM	1:25K Tasmanian government map	Mesibov, Robert		20	20	1991-11-15	1991	11	15	Mesibov, Robert	velvet worm survey, Forestry Commission Tasmania project		hand-sampling
REM-event-0851	Australia	AU	Tasmania	Duck River	-41.0306	145.1456	100	WGS84	0.0001	CQ 440 560 (55G 344000 5456000)	AGD66	UTM	1:25K Tasmanian government map	Mesibov, Robert		170	170	1991-11-15	1991	11	15	Mesibov, Robert	velvet worm survey, Forestry Commission Tasmania project		hand-sampling
REM-event-0852	Australia	AU	Tasmania	Gibson Creek	-40.9486	145.2478	100	WGS84	0.0001	CQ 524 653 (55G 352400 5465300)	AGD66	UTM	1:25K Tasmanian government map	Mesibov, Robert		70	70	1991-11-15	1991	11	15	Mesibov, Robert	velvet worm survey, Forestry Commission Tasmania project		hand-sampling
REM-event-0853	Australia	AU	Tasmania	Alarm River	-40.9839	145.4547	100	WGS84	0.0001	CQ 699 617 (55G 369900 5461700)	AGD66	UTM	1:25K Tasmanian government map	Mesibov, Robert		140	140	1991-11-18	1991	11	18	Mesibov, Robert	velvet worm survey, Forestry Commission Tasmania project		hand-sampling
REM-event-0854	Australia	AU	Tasmania	Crayfish Creek	-40.8936	145.3761	100	WGS84	0.0001	CQ 631 716 (55G 363100 5471600)	AGD66	UTM	1:25K Tasmanian government map	Mesibov, Robert		30	30	1991-11-18	1991	11	18	Mesibov, Robert	velvet worm survey, Forestry Commission Tasmania project		hand-sampling
REM-event-0855	Australia	AU	Tasmania	Dodds Creek	-41.1881	145.1353	100	WGS84	0.0001	CQ 435 385 (55G 343500 5438500)	AGD66	UTM	1:25K Tasmanian government map	Mesibov, Robert		210	210	1991-11-19	1991	11	19	Mesibov, Robert	velvet worm survey, Forestry Commission Tasmania project		hand-sampling
REM-event-0856	Australia	AU	Tasmania	Lagunta Creek	-41.2197	145.0317	100	WGS84	0.0001	CQ 349 348 (55G 334900 5434800)	AGD66	UTM	1:25K Tasmanian government map	Mesibov, Robert		210	210	1991-11-19	1991	11	19	Mesibov, Robert	velvet worm survey, Forestry Commission Tasmania project		hand-sampling
REM-event-0857	Australia	AU	Tasmania	Leigh River	-41.2947	145.0403	100	WGS84	0.0001	CQ 358 265 (55G 335800 5426500)	AGD66	UTM	1:25K Tasmanian government map	Mesibov, Robert		200	200	1991-11-19	1991	11	19	Mesibov, Robert	velvet worm survey, Forestry Commission Tasmania project		hand-sampling
REM-event-0858	Australia	AU	Tasmania	Frankland River	-41.1719	144.8783	100	WGS84	0.0001	CQ 219 398 (55G 321900 5439800)	AGD66	UTM	1:25K Tasmanian government map	Mesibov, Robert		160	160	1991-11-20	1991	11	20	Mesibov, Robert	velvet worm survey, Forestry Commission Tasmania project		hand-sampling
REM-event-0859	Australia	AU	Tasmania	Stephens Rivulet	-41.1642	144.9453	100	WGS84	0.0001	CQ 275 408 (55G 327500 5440800)	AGD66	UTM	1:25K Tasmanian government map	Mesibov, Robert		140	140	1991-11-20	1991	11	20	Mesibov, Robert	velvet worm survey, Forestry Commission Tasmania project		hand-sampling
REM-event-0860	Australia	AU	Tasmania	The Clump	-41.2053	144.8700	100	WGS84	0.0001	CQ 213 361 (55G 321300 5436100)	AGD66	UTM	1:25K Tasmanian government map	Mesibov, Robert		190	190	1991-11-20	1991	11	20	Mesibov, Robert	velvet worm survey, Forestry Commission Tasmania project		hand-sampling
REM-event-0861	Australia	AU	Tasmania	Lawson Rivulet	-41.1261	145.1442	100	WGS84	0.0001	CQ 441 454 (55G 344100 5445400)	AGD66	UTM	1:25K Tasmanian government map	Mesibov, Robert		130	130	1991-11-21	1991	11	21	Mesibov, Robert	velvet worm survey, Forestry Commission Tasmania project		hand-sampling
REM-event-0862	Australia	AU	Tasmania	Meryanna	-41.0858	145.1036	100	WGS84	0.0001	CQ 406 498 (55G 340600 5449800)	AGD66	UTM	1:25K Tasmanian government map	Mesibov, Robert		200	200	1991-11-21	1991	11	21	Mesibov, Robert	velvet worm survey, Forestry Commission Tasmania project		hand-sampling
REM-event-0863	Australia	AU	Tasmania	Milkshakes	-41.0969	145.1700	500	WGS84	0.0001	CQ 462 487 (55G 346200 5448700)	AGD66	UTM	1:25K Tasmanian government map	Mesibov, Robert		170	170	1991-11-21	1991	11	21	Mesibov, Robert	velvet worm survey, Forestry Commission Tasmania project		hand-sampling
REM-event-0864	Australia	AU	Tasmania	Trowutta Caves	-41.0689	145.1078	100	WGS84	0.0001	CQ 409 517 (55G 340900 5451700)	AGD66	UTM	1:25K Tasmanian government map	Mesibov, Robert		180	180	1991-11-21	1991	11	21	Mesibov, Robert	velvet worm survey, Forestry Commission Tasmania project		hand-sampling
REM-event-0865	Australia	AU	Tasmania	Bond Tier	-40.9661	144.8550	100	WGS84	0.0001	CQ 194 626 (55G 319400 5462600)	AGD66	UTM	1:25K Tasmanian government map	Mesibov, Robert		90	90	1991-11-22	1991	11	22	Mesibov, Robert	velvet worm survey, Forestry Commission Tasmania project		hand-sampling
REM-event-0866	Australia	AU	Tasmania	Christmas Hills	-40.9275	145.0072	100	WGS84	0.0001	CQ 321 672 (55G 332100 5467200)	AGD66	UTM	1:25K Tasmanian government map	Mesibov, Robert		70	70	1991-11-22	1991	11	22	Mesibov, Robert	velvet worm survey, Forestry Commission Tasmania project		hand-sampling
REM-event-0867	Australia	AU	Tasmania	Allen Creek	-40.9583	145.1264	100	WGS84	0.0001	CQ 422 640 (55G 342200 5464000)	AGD66	UTM	1:25K Tasmanian government map	Mesibov, Robert		60	60	1991-11-25	1991	11	25	Mesibov, Robert	velvet worm survey, Forestry Commission Tasmania project		hand-sampling
REM-event-0868	Australia	AU	Tasmania	Roger River	-41.0114	145.0700	100	WGS84	0.0001	CQ 376 580 (55G 337600 5458000)	AGD66	UTM	1:25K Tasmanian government map	Mesibov, Robert		60	60	1991-11-25	1991	11	25	Mesibov, Robert	velvet worm survey, Forestry Commission Tasmania project		hand-sampling
REM-event-0869	Australia	AU	Tasmania	Roger River West	-41.0619	145.0161	250	WGS84	0.0001	CQ 332 523 (55G 333200 5452300)	AGD66	UTM	1:25K Tasmanian government map	Mesibov, Robert		50	50	1991-11-25	1991	11	25	Mesibov, Robert	velvet worm survey, Forestry Commission Tasmania project		hand-sampling
REM-event-0870	Australia	AU	Tasmania	Chester Creek	-41.0900	144.9844	100	WGS84	0.0001	CQ 306 491 (55G 330600 5449100)	AGD66	UTM	1:25K Tasmanian government map	Mesibov, Robert		60	60	1991-11-26	1991	11	26	Mesibov, Robert	velvet worm survey, Forestry Commission Tasmania project		hand-sampling
REM-event-0871	Australia	AU	Tasmania	Lunta Tier	-41.0461	144.8978	100	WGS84	0.0001	CQ 232 538 (55G 323200 5453800)	AGD66	UTM	1:25K Tasmanian government map	Mesibov, Robert		70	70	1991-11-26	1991	11	26	Mesibov, Robert	velvet worm survey, Forestry Commission Tasmania project		hand-sampling
REM-event-0872	Australia	AU	Tasmania	Salmon River	-41.0483	144.8192	100	WGS84	0.0001	CQ 166 534 (55G 316600 5453400)	AGD66	UTM	1:25K Tasmanian government map	Mesibov, Robert		50	50	1991-11-26	1991	11	26	Mesibov, Robert	velvet worm survey, Forestry Commission Tasmania project		hand-sampling
REM-event-0873	Australia	AU	Tasmania	Terragomna	-41.0633	144.9508	100	WGS84	0.0001	CQ 277 520 (55G 327700 5452000)	AGD66	UTM	1:25K Tasmanian government map	Mesibov, Robert		40	40	1991-11-26	1991	11	26	Mesibov, Robert	velvet worm survey, Forestry Commission Tasmania project		hand-sampling
REM-event-0874	Australia	AU	Tasmania	Rebecca Creek	-41.2025	144.7747	100	WGS84	0.0001	CQ 133 362 (55G 313300 5436200)	AGD66	UTM	1:25K Tasmanian government map	Mesibov, Robert		120	120	1991-11-27	1991	11	27	Mesibov, Robert	velvet worm survey, Forestry Commission Tasmania project		hand-sampling
REM-event-0875	Australia	AU	Tasmania	Sundown Creek	-41.1258	144.7689	100	WGS84	0.0001	CQ 126 447 (55G 312600 5444700)	AGD66	UTM	1:25K Tasmanian government map	Mesibov, Robert		110	110	1991-11-27	1991	11	27	Mesibov, Robert	velvet worm survey, Forestry Commission Tasmania project		hand-sampling
REM-event-0876	Australia	AU	Tasmania	Little Rapid River	-41.1703	145.2681	100	WGS84	0.0001	CQ 546 407 (55G 354600 5440700)	AGD66	UTM	1:25K Tasmanian government map	Mesibov, Robert		330	330	1991-11-28	1991	11	28	Mesibov, Robert	velvet worm survey, Forestry Commission Tasmania project		hand-sampling
REM-event-0877	Australia	AU	Tasmania	Stephens Rivulet	-41.1383	144.9531	100	WGS84	0.0001	CQ 281 437 (55G 328100 5443700)	AGD66	UTM	1:25K Tasmanian government map	Mesibov, Robert		100	100	1991-11-28	1991	11	28	Mesibov, Robert	velvet worm survey, Forestry Commission Tasmania project		hand-sampling
REM-event-0878	Australia	AU	Tasmania	Sumac rainforest	-41.1475	145.0172	100	WGS84	0.0001	CQ 335 428 (55G 333500 5442800)	AGD66	UTM	1:25K Tasmanian government map	Mesibov, Robert		170	170	1991-11-28	1991	11	28	Mesibov, Robert	velvet worm survey, Forestry Commission Tasmania project	Forestry Tasmania Rainforest Trial Area 10	hand-sampling
REM-event-0879	Australia	AU	Tasmania	Trias Creek	-41.2392	145.1206	100	WGS84	0.0001	CQ 424 328 (55G 342400 5432800)	AGD66	UTM	1:25K Tasmanian government map	Mesibov, Robert		290	290	1991-11-28	1991	11	28	Mesibov, Robert	velvet worm survey, Forestry Commission Tasmania project		hand-sampling
REM-event-0880	Australia	AU	Tasmania	Chester Creek	-41.0900	144.9844	100	WGS84	0.0001	CQ 306 491 (55G 330600 5449100)	AGD66	UTM	1:25K Tasmanian government map	Mesibov, Robert		60	60	1991-11-29	1991	11	29	Mesibov, Robert	velvet worm survey, Forestry Commission Tasmania project		hand-sampling
REM-event-0881	Australia	AU	Tasmania	Gog Range	-41.4992	146.4706	100	WGS84	0.0001	DQ 557 055 (55G 455700 5405500)	AGD66	UTM	1:25K Tasmanian government map	Mesibov, Robert		260	260	1991-12-12	1991	12	12	Mesibov, Robert | Gordon, Tammy (née Scarborough)	invertebrate survey, Gog Range project, Queen Victoria Museum and Art Gallery		hand-sampling
REM-event-0882	Australia	AU	Tasmania	Gog Range	-41.4992	146.4742	100	WGS84	0.0001	DQ 560 055 (55G 456000 5405500)	AGD66	UTM	1:25K Tasmanian government map	Mesibov, Robert		230	230	1991-12-12	1991	12	12	Mesibov, Robert | Gordon, Tammy (née Scarborough)	invertebrate survey, Gog Range project, Queen Victoria Museum and Art Gallery		hand-sampling
REM-event-0883	Australia	AU	Tasmania	Gog Range	-41.4947	146.4575	100	WGS84	0.0001	DQ 546 060 (55G 454600 5406000)	AGD66	UTM	1:25K Tasmanian government map	Mesibov, Robert		200	200	1991-12-13	1991	12	13	Mesibov, Robert | Gordon, Tammy (née Scarborough)	invertebrate survey, Gog Range project, Queen Victoria Museum and Art Gallery		hand-sampling
REM-event-0884	Australia	AU	Tasmania	Gog Range	-41.4956	146.4597	100	WGS84	0.0001	DQ 548 059 (55G 454800 5405900)	AGD66	UTM	1:25K Tasmanian government map	Mesibov, Robert		180	180	1991-12-13	1991	12	13	Mesibov, Robert | Gordon, Tammy (née Scarborough)	invertebrate survey, Gog Range project, Queen Victoria Museum and Art Gallery		hand-sampling
REM-event-0885	Australia	AU	Tasmania	Mt Barrow	-41.3564	147.4233	100	WGS84	0.0001	EQ 353 214 (55G 535300 5421400)	AGD66	UTM	1:25K Tasmanian government map	Mesibov, Robert		760	760	1991-12-14	1991	12	14	Mesibov, Robert	millipede survey, Plomley Foundation project		hand-sampling
REM-event-0886	Australia	AU	Tasmania	Mt Barrow	-41.3753	147.4211	100	WGS84	0.0001	EQ 351 193 (55G 535100 5419300)	AGD66	UTM	1:25K Tasmanian government map	Mesibov, Robert		1200	1200	1991-12-14	1991	12	14	Mesibov, Robert	millipede survey, Plomley Foundation project		hand-sampling
REM-event-0887	Australia	AU	Tasmania	Mt Barrow	-41.3753	147.4306	100	WGS84	0.0001	EQ 359 193 (55G 535900 5419300)	AGD66	UTM	1:25K Tasmanian government map	Mesibov, Robert		1050	1050	1991-12-14	1991	12	14	Mesibov, Robert	millipede survey, Plomley Foundation project		hand-sampling
REM-event-0888	Australia	AU	Tasmania	Mt Barrow	-41.3844	147.4175	100	WGS84	0.0001	EQ 348 183 (55G 534800 5418300)	AGD66	UTM	1:25K Tasmanian government map	Mesibov, Robert		1290	1290	1991-12-14	1991	12	14	Mesibov, Robert	millipede survey, Plomley Foundation project		hand-sampling
REM-event-0889	Australia	AU	Tasmania	Foons Hill	-41.4072	147.3267	100	WGS84	0.0001	EQ 272 158 (55G 527200 5415800)	AGD66	UTM	1:25K Tasmanian government map	Mesibov, Robert		560	560	1991-12-15	1991	12	15	Mesibov, Robert	millipede survey, Plomley Foundation project		hand-sampling
REM-event-0890	Australia	AU	Tasmania	Gog Range	-41.4961	146.3556	100	WGS84	0.0001	DQ 461 058 (55G 446100 5405800)	AGD66	UTM	1:25K Tasmanian government map	Mesibov, Robert		530	530	1991-12-16	1991	12	16	Mesibov, Robert | Gordon, Tammy (née Scarborough)	invertebrate survey, Gog Range project, Queen Victoria Museum and Art Gallery		hand-sampling
REM-event-0891	Australia	AU	Tasmania	Gog Range	-41.5042	146.3628	100	WGS84	0.0001	DQ 467 049 (55G 446700 5404900)	AGD66	UTM	1:25K Tasmanian government map	Mesibov, Robert		590	590	1991-12-16	1991	12	16	Mesibov, Robert | Gordon, Tammy (née Scarborough)	invertebrate survey, Gog Range project, Queen Victoria Museum and Art Gallery		hand-sampling
REM-event-0892	Australia	AU	Tasmania	Gog Range	-41.4964	146.4406	100	WGS84	0.0001	DQ 532 058 (55G 453200 5405800)	AGD66	UTM	1:25K Tasmanian government map	Mesibov, Robert		260	260	1991-12-17	1991	12	17	Mesibov, Robert | Gordon, Tammy (née Scarborough)	invertebrate survey, Gog Range project, Queen Victoria Museum and Art Gallery		hand-sampling
REM-event-0893	Australia	AU	Tasmania	Kenzies Hill	-41.4744	146.3569	100	WGS84	0.0001	DQ 462 082 (55G 446200 5408200)	AGD66	UTM	1:25K Tasmanian government map	Mesibov, Robert		260	260	1991-12-18	1991	12	18	Mesibov, Robert | Gordon, Tammy (née Scarborough)	invertebrate survey, Gog Range project, Queen Victoria Museum and Art Gallery		hand-sampling
REM-event-0894	Australia	AU	Tasmania	Kenzies Hill	-41.4753	146.3558	100	WGS84	0.0001	DQ 461 081 (55G 446100 5408100)	AGD66	UTM	1:25K Tasmanian government map	Mesibov, Robert		290	290	1991-12-18	1991	12	18	Mesibov, Robert | Gordon, Tammy (née Scarborough)	invertebrate survey, Gog Range project, Queen Victoria Museum and Art Gallery		hand-sampling
REM-event-0895	Australia	AU	Tasmania	Balfour	-41.2644	144.9097	100	WGS84	0.0001	CQ 248 296 (55G 324800 5429600)	AGD66	UTM	1:25K Tasmanian government map	Mesibov, Robert		220	220	1992-01-18	1992	01	18	Mesibov, Robert	millipede survey, Plomley Foundation project		hand-sampling
REM-event-0896	Australia	AU	Tasmania	Balfour	-41.2492	144.9139	100	WGS84	0.0001	CQ 251 313 (55G 325100 5431300)	AGD66	UTM	1:25K Tasmanian government map	Mesibov, Robert		110	110	1992-01-19	1992	01	19	Mesibov, Robert	millipede survey, Plomley Foundation project		hand-sampling
REM-event-0897	Australia	AU	Tasmania	Argent River	-41.8183	145.4133	100	WGS84	0.0001	CP 681 690 (55G 368100 5369000)	AGD66	UTM	1:25K Tasmanian government map	Mesibov, Robert		330	330	1992-01-21	1992	01	21	Mesibov, Robert	millipede survey, Plomley Foundation project		hand-sampling
REM-event-0898	Australia	AU	Tasmania	Comstock Creek	-41.8992	145.2678	100	WGS84	0.0001	CP 562 598 (55G 356200 5359800)	AGD66	UTM	1:25K Tasmanian government map	Mesibov, Robert		220	220	1992-01-22	1992	01	22	Mesibov, Robert	millipede survey, Plomley Foundation project		hand-sampling
REM-event-0899	Australia	AU	Tasmania	Concert Creek	-41.8650	145.4628	100	WGS84	0.0001	CP 723 639 (55G 372300 5363900)	AGD66	UTM	1:25K Tasmanian government map	Mesibov, Robert		510	510	1992-01-22	1992	01	22	Mesibov, Robert	millipede survey, Plomley Foundation project		hand-sampling
REM-event-0900	Australia	AU	Tasmania	Dundas River	-41.8658	145.4686	100	WGS84	0.0001	CP 728 638 (55G 372800 5363800)	AGD66	UTM	1:25K Tasmanian government map	Mesibov, Robert		610	610	1992-01-22	1992	01	22	Mesibov, Robert	millipede survey, Plomley Foundation project		hand-sampling
REM-event-0901	Australia	AU	Tasmania	Duck Creek	-41.7619	145.0861	100	WGS84	0.0001	CP 408 747 (55G 340800 5374700)	AGD66	UTM	1:25K Tasmanian government map	Mesibov, Robert		120	120	1992-01-23	1992	01	23	Mesibov, Robert	millipede survey, Plomley Foundation project		hand-sampling
REM-event-0902	Australia	AU	Tasmania	Henty River	-42.0428	145.2953	100	WGS84	0.0001	CP 588 439 (55G 358800 5343900)	AGD66	UTM	1:25K Tasmanian government map	Mesibov, Robert		40	40	1992-01-23	1992	01	23	Mesibov, Robert	millipede survey, Plomley Foundation project		hand-sampling
REM-event-0903	Australia	AU	Tasmania	Piney Creek	-41.8303	145.2456	100	WGS84	0.0001	CP 542 674 (55G 354200 5367400)	AGD66	UTM	1:25K Tasmanian government map	Mesibov, Robert		280	280	1992-01-23	1992	01	23	Mesibov, Robert	millipede survey, Plomley Foundation project		hand-sampling
REM-event-0904	Australia	AU	Tasmania	Animal Creek	-41.6233	145.6689	100	WGS84	0.0001	CP 890 910 (55G 389000 5391000)	AGD66	UTM	1:25K Tasmanian government map	Mesibov, Robert		740	740	1992-01-24	1992	01	24	Mesibov, Robert	millipede survey, Plomley Foundation project		hand-sampling
REM-event-0905	Australia	AU	Tasmania	Frankland River	-41.1908	144.8692	100	WGS84	0.0001	CQ 212 377 (55G 321200 5437700)	AGD66	UTM	1:25K Tasmanian government map	Mesibov, Robert		150	150	1992-02-06	1992	02	06	Mesibov, Robert	millipede survey, Plomley Foundation project		hand-sampling
REM-event-0906	Australia	AU	Tasmania	The Clump	-41.2053	144.8700	100	WGS84	0.0001	CQ 213 361 (55G 321300 5436100)	AGD66	UTM	1:25K Tasmanian government map	Mesibov, Robert		190	190	1992-02-06	1992	02	06	Mesibov, Robert	millipede survey, Plomley Foundation project		hand-sampling
REM-event-0907	Australia	AU	Tasmania	Richardsons Flats	-41.0017	144.6864	100	WGS84	0.0001	CQ 053 583 (55G 305300 5458300)	AGD66	UTM	1:25K Tasmanian government map	Mesibov, Robert		60	60	1992-02-07	1992	02	07	Mesibov, Robert	millipede survey, Plomley Foundation project		hand-sampling
REM-event-0908	Australia	AU	Tasmania	Sawards Creek	-41.0331	144.6792	100	WGS84	0.0001	CQ 048 548 (55G 304800 5454800)	AGD66	UTM	1:25K Tasmanian government map	Mesibov, Robert		30	30	1992-02-07	1992	02	07	Mesibov, Robert	millipede survey, Plomley Foundation project		hand-sampling
REM-event-0909	Australia	AU	Tasmania	Balfour	-41.2653	144.9144	100	WGS84	0.0001	CQ 252 295 (55G 325200 5429500)	AGD66	UTM	1:25K Tasmanian government map	Mesibov, Robert		230	230	1992-02-09	1992	02	09	Mesibov, Robert	millipede survey, Plomley Foundation project		hand-sampling
REM-event-0910	Australia	AU	Tasmania	Minna Creek	-41.0769	145.9706	100	WGS84	0.0001	DQ 134 520 (55G 413400 5452000)	AGD66	UTM	1:25K Tasmanian government map	Mesibov, Robert		30	30	1992-02-11	1992	02	11	Mesibov, Robert	millipede survey, Plomley Foundation project		hand-sampling
REM-event-0911	Australia	AU	Tasmania	Laurel Creek	-41.3378	145.9139	100	WGS84	0.0001	DQ 090 230 (55G 409000 5423000)	AGD66	UTM	1:25K Tasmanian government map	Mesibov, Robert		440	440	1992-02-12	1992	02	12	Mesibov, Robert	millipede survey, Plomley Foundation project		hand-sampling
REM-event-0912	Australia	AU	Tasmania	Library Creek	-41.1708	146.0906	100	WGS84	0.0001	DQ 236 417 (55G 423600 5441700)	AGD66	UTM	1:25K Tasmanian government map	Mesibov, Robert		50	50	1992-02-12	1992	02	12	Mesibov, Robert	millipede survey, Plomley Foundation project		hand-sampling
REM-event-0913	Australia	AU	Tasmania	Mt Riana	-41.2125	146.0208	100	WGS84	0.0001	DQ 178 370 (55G 417800 5437000)	AGD66	UTM	1:25K Tasmanian government map	Mesibov, Robert		380	380	1992-02-12	1992	02	12	Mesibov, Robert	millipede survey, Plomley Foundation project		hand-sampling
REM-event-0914	Australia	AU	Tasmania	Bonneys Tier	-41.3069	146.3706	100	WGS84	0.0001	DQ 472 268 (55G 447200 5426800)	AGD66	UTM	1:25K Tasmanian government map	Mesibov, Robert		200	200	1992-02-13	1992	02	13	Mesibov, Robert	millipede survey, Plomley Foundation project		hand-sampling
REM-event-0915	Australia	AU	Tasmania	Lower Wilmot	-41.3061	146.2189	100	WGS84	0.0001	DQ 345 268 (55G 434500 5426800)	AGD66	UTM	1:25K Tasmanian government map	Mesibov, Robert		300	300	1992-02-13	1992	02	13	Mesibov, Robert	millipede survey, Plomley Foundation project		hand-sampling
REM-event-0916	Australia	AU	Tasmania	Nietta Creek	-41.3544	146.0772	100	WGS84	0.0001	DQ 227 213 (55G 422700 5421300)	AGD66	UTM	1:25K Tasmanian government map	Mesibov, Robert		500	500	1992-02-13	1992	02	13	Mesibov, Robert	millipede survey, Plomley Foundation project		hand-sampling
REM-event-0917	Australia	AU	Tasmania	Big Creek	-41.0517	145.6936	100	WGS84	0.0001	CQ 901 545 (55G 390100 5454500)	AGD66	UTM	1:25K Tasmanian government map	Mesibov, Robert		80	80	1992-02-14	1992	02	14	Mesibov, Robert	millipede survey, Plomley Foundation project		hand-sampling
REM-event-0918	Australia	AU	Tasmania	Cann Creek	-41.1300	145.4633	100	WGS84	0.0001	CQ 709 455 (55G 370900 5445500)	AGD66	UTM	1:25K Tasmanian government map	Mesibov, Robert		390	390	1992-02-14	1992	02	14	Mesibov, Robert	millipede survey, Plomley Foundation project		hand-sampling
REM-event-0919	Australia	AU	Tasmania	Flowerdale River	-41.1189	145.5231	100	WGS84	0.0001	CQ 759 468 (55G 375900 5446800)	AGD66	UTM	1:25K Tasmanian government map	Mesibov, Robert		240	240	1992-02-14	1992	02	14	Mesibov, Robert	millipede survey, Plomley Foundation project		hand-sampling
REM-event-0920	Australia	AU	Tasmania	Temma	-41.2233	144.6906	100	WGS84	0.0001	CQ 063 337 (55G 306300 5433700)	AGD66	UTM	1:25K Tasmanian government map	Mesibov, Robert		10	10	1992-02-16	1992	02	16	Mesibov, Robert	millipede survey, Plomley Foundation project		hand-sampling
REM-event-0921	Australia	AU	Tasmania	Branchs Creek	-41.2108	146.6353	100	WGS84	0.0001	DQ 693 376 (55G 469300 5437600)	AGD66	UTM	1:25K Tasmanian government map	Mesibov, Robert		30	30	1992-02-18	1992	02	18	Mesibov, Robert	millipede survey, Plomley Foundation project		hand-sampling
REM-event-0922	Australia	AU	Tasmania	Branchs Creek	-41.2117	146.6375	100	WGS84	0.0001	DQ 695 375 (55G 469500 5437500)	AGD66	UTM	1:25K Tasmanian government map	Mesibov, Robert		30	30	1992-02-18	1992	02	18	Mesibov, Robert	millipede survey, Plomley Foundation project		hand-sampling
REM-event-0923	Australia	AU	Tasmania	Notley Gorge	-41.3572	146.9142	100	WGS84	0.0001	DQ 927 214 (55G 492700 5421400)	AGD66	UTM	1:25K Tasmanian government map	Mesibov, Robert		230	230	1992-02-18	1992	02	18	Mesibov, Robert	millipede survey, Plomley Foundation project		hand-sampling
REM-event-0924	Australia	AU	Tasmania	Saxons Creek	-41.2633	146.7089	100	WGS84	0.0001	DQ 755 318 (55G 475500 5431800)	AGD66	UTM	1:25K Tasmanian government map	Mesibov, Robert		140	140	1992-02-18	1992	02	18	Mesibov, Robert	millipede survey, Plomley Foundation project		hand-sampling
REM-event-0925	Australia	AU	Tasmania	Fourteen Mile Creek	-41.1906	146.9681	100	WGS84	0.0001	DQ 972 399 (55G 497200 5439900)	AGD66	UTM	1:25K Tasmanian government map	Mesibov, Robert		0	10	1992-02-20	1992	02	20	Mesibov, Robert	millipede survey, Plomley Foundation project		hand-sampling
REM-event-0926	Australia	AU	Tasmania	Lefroy	-41.1122	146.9858	100	WGS84	0.0001	DQ 987 486 (55G 498700 5448600)	AGD66	UTM	1:25K Tasmanian government map	Mesibov, Robert		160	160	1992-02-20	1992	02	20	Mesibov, Robert	millipede survey, Plomley Foundation project		hand-sampling
REM-event-0927	Australia	AU	Tasmania	Pipers Brook	-41.0581	147.1633	100	WGS84	0.0001	EQ 136 546 (55G 513600 5454600)	AGD66	UTM	1:25K Tasmanian government map	Mesibov, Robert		40	40	1992-02-20	1992	02	20	Mesibov, Robert	millipede survey, Plomley Foundation project		hand-sampling
REM-event-0928	Australia	AU	Tasmania	Spring Creek	-41.0500	147.0572	100	WGS84	0.0001	EQ 047 555 (55G 504700 5455500)	AGD66	UTM	1:25K Tasmanian government map	Mesibov, Robert		100	100	1992-02-20	1992	02	20	Mesibov, Robert	millipede survey, Plomley Foundation project		hand-sampling
REM-event-0929	Australia	AU	Tasmania	Birralee	-41.4192	146.7442	100	WGS84	0.0001	DQ 785 145 (55G 478500 5414500)	AGD66	UTM	1:25K Tasmanian government map	Mesibov, Robert		240	240	1992-02-21	1992	02	21	Mesibov, Robert	millipede survey, Plomley Foundation project		hand-sampling
REM-event-0930	Australia	AU	Tasmania	Black Sugarloaf Creek	-41.4400	146.8278	100	WGS84	0.0001	DQ 855 122 (55G 485500 5412200)	AGD66	UTM	1:25K Tasmanian government map	Mesibov, Robert		170	170	1992-02-21	1992	02	21	Mesibov, Robert	millipede survey, Plomley Foundation project		hand-sampling
REM-event-0931	Australia	AU	Tasmania	Exton	-41.5028	146.7342	100	WGS84	0.0001	DQ 777 052 (55G 477700 5405200)	AGD66	UTM	1:25K Tasmanian government map	Mesibov, Robert		240	240	1992-02-21	1992	02	21	Mesibov, Robert	millipede survey, Plomley Foundation project		hand-sampling
REM-event-0932	Australia	AU	Tasmania	Four Springs	-41.3942	146.8878	100	WGS84	0.0001	DQ 905 173 (55G 490500 5417300)	AGD66	UTM	1:25K Tasmanian government map	Mesibov, Robert		270	270	1992-02-21	1992	02	21	Mesibov, Robert	millipede survey, Plomley Foundation project		hand-sampling
REM-event-0933	Australia	AU	Tasmania	Four Springs	-41.4031	146.8794	100	WGS84	0.0001	DQ 898 163 (55G 489800 5416300)	AGD66	UTM	1:25K Tasmanian government map	Mesibov, Robert		260	260	1992-02-21	1992	02	21	Mesibov, Robert	millipede survey, Plomley Foundation project		hand-sampling
REM-event-0934	Australia	AU	Tasmania	Liffey	-41.6814	146.7767	100	WGS84	0.0001	DP 813 854 (55G 481300 5385400)	AGD66	UTM	1:25K Tasmanian government map	Mesibov, Robert		530	530	1992-02-22	1992	02	22	Mesibov, Robert	millipede survey, Plomley Foundation project		hand-sampling
REM-event-0935	Australia	AU	Tasmania	Poatina	-41.8075	146.8956	100	WGS84	0.0001	DP 912 714 (55G 491200 5371400)	AGD66	UTM	1:25K Tasmanian government map	Mesibov, Robert		560	560	1992-02-22	1992	02	22	Mesibov, Robert	millipede survey, Plomley Foundation project		hand-sampling
REM-event-0936	Australia	AU	Tasmania	Poatina	-41.8156	146.8508	100	WGS84	0.0001	DP 875 705 (55G 487500 5370500)	AGD66	UTM	1:25K Tasmanian government map	Mesibov, Robert		1110	1110	1992-02-22	1992	02	22	Mesibov, Robert	millipede survey, Plomley Foundation project		hand-sampling
REM-event-0937	Australia	AU	Tasmania	Nile River	-41.5767	147.5400	100	WGS84	0.0001	EP 449 969 (55G 544900 5396900)	AGD66	UTM	1:25K Tasmanian government map	Mesibov, Robert		640	640	1992-02-23	1992	02	23	Mesibov, Robert	millipede survey, Plomley Foundation project		hand-sampling
REM-event-0938	Australia	AU	Tasmania	North Esk River - on "Aplico" property	-41.4781	147.4039	100	WGS84	0.0001	EQ 336 079 (55G 533600 5407900)	AGD66	UTM	1:25K Tasmanian government map	Mesibov, Robert		490	490	1992-02-23	1992	02	23	Mesibov, Robert	millipede survey, Plomley Foundation project		hand-sampling
REM-event-0939	Australia	AU	Tasmania	Dans Creek	-41.2411	147.0575	100	WGS84	0.0001	EQ 047 343 (55G 504700 5434300)	AGD66	UTM	1:25K Tasmanian government map	Mesibov, Robert		180	180	1992-02-24	1992	02	24	Mesibov, Robert	millipede survey, Plomley Foundation project		hand-sampling
REM-event-0940	Australia	AU	Tasmania	Symons Creek	-41.2978	147.0528	100	WGS84	0.0001	EQ 043 280 (55G 504300 5428000)	AGD66	UTM	1:25K Tasmanian government map	Mesibov, Robert		50	50	1992-02-24	1992	02	24	Mesibov, Robert	millipede survey, Plomley Foundation project		hand-sampling
REM-event-0941	Australia	AU	Tasmania	Hollybank	-41.3075	147.2103	100	WGS84	0.0001	EQ 175 269 (55G 517500 5426900)	AGD66	UTM	1:25K Tasmanian government map	Mesibov, Robert		320	320	1992-02-28	1992	02	28	Mesibov, Robert	millipede survey, Plomley Foundation project		hand-sampling
REM-event-0942	Australia	AU	Tasmania	Lady Nelson Creek	-41.2950	147.1267	100	WGS84	0.0001	EQ 105 283 (55G 510500 5428300)	AGD66	UTM	1:25K Tasmanian government map	Mesibov, Robert		270	270	1992-02-28	1992	02	28	Mesibov, Robert	millipede survey, Plomley Foundation project		hand-sampling
REM-event-0943	Australia	AU	Tasmania	Prossers Forest	-41.3408	147.1939	100	WGS84	0.0001	EQ 161 232 (55G 516100 5423200)	AGD66	UTM	1:25K Tasmanian government map	Mesibov, Robert		380	380	1992-02-28	1992	02	28	Mesibov, Robert	millipede survey, Plomley Foundation project		hand-sampling
REM-event-0944	Australia	AU	Tasmania	Rocherlea	-41.3681	147.1292	100	WGS84	0.0001	EQ 107 202 (55G 510700 5420200)	AGD66	UTM	1:25K Tasmanian government map	Mesibov, Robert		40	40	1992-02-28	1992	02	28	Mesibov, Robert	millipede survey, Plomley Foundation project		hand-sampling
REM-event-0945	Australia	AU	Tasmania	Den Ranges	-41.1797	147.0836	100	WGS84	0.0001	EQ 069 411 (55G 506900 5441100)	AGD66	UTM	1:25K Tasmanian government map	Mesibov, Robert		170	170	1992-02-29	1992	02	29	Mesibov, Robert	millipede survey, Plomley Foundation project		hand-sampling
REM-event-0946	Australia	AU	Tasmania	Duncraggen Hill	-41.0700	147.4083	100	WGS84	0.0001	EQ 342 532 (55G 534200 5453200)	AGD66	UTM	1:25K Tasmanian government map	Mesibov, Robert		110	110	1992-02-29	1992	02	29	Mesibov, Robert	millipede survey, Plomley Foundation project		hand-sampling
REM-event-0947	Australia	AU	Tasmania	Golconda	-41.1822	147.3042	100	WGS84	0.0001	EQ 254 408 (55G 525400 5440800)	AGD66	UTM	1:25K Tasmanian government map	Mesibov, Robert		140	140	1992-02-29	1992	02	29	Mesibov, Robert	millipede survey, Plomley Foundation project		hand-sampling
REM-event-0948	Australia	AU	Tasmania	Little Forester River	-41.0486	147.3239	100	WGS84	0.0001	EQ 271 556 (55G 527100 5455600)	AGD66	UTM	1:25K Tasmanian government map	Mesibov, Robert		20	20	1992-02-29	1992	02	29	Mesibov, Robert	millipede survey, Plomley Foundation project		hand-sampling
REM-event-0949	Australia	AU	Tasmania	Tunnel	-41.2031	147.1575	100	WGS84	0.0001	EQ 131 385 (55G 513100 5438500)	AGD66	UTM	1:25K Tasmanian government map	Mesibov, Robert		200	200	1992-02-29	1992	02	29	Mesibov, Robert	millipede survey, Plomley Foundation project		hand-sampling
REM-event-0950	Australia	AU	Tasmania	Distillery Creek	-41.4319	147.2181	100	WGS84	0.0001	EQ 181 131 (55G 518100 5413100)	AGD66	UTM	1:25K Tasmanian government map	Mesibov, Robert		120	120	1992-03-01	1992	03	01	Mesibov, Robert	millipede survey, Plomley Foundation project		hand-sampling
REM-event-0951	Australia	AU	Tasmania	Hogarth Rivulet	-41.2069	147.6000	100	WGS84	0.0001	EQ 502 379 (55G 550200 5437900)	AGD66	UTM	1:25K Tasmanian government map	Mesibov, Robert		210	210	1992-03-01	1992	03	01	Mesibov, Robert	millipede survey, Plomley Foundation project		hand-sampling
REM-event-0952	Australia	AU	Tasmania	Kamona	-41.1408	147.6878	100	WGS84	0.0001	EQ 576 452 (55G 557600 5445200)	AGD66	UTM	1:25K Tasmanian government map	Mesibov, Robert		260	260	1992-03-01	1992	03	01	Mesibov, Robert	millipede survey, Plomley Foundation project		hand-sampling
REM-event-0953	Australia	AU	Tasmania	Pearly Brook	-41.0717	147.6619	100	WGS84	0.0001	EQ 555 529 (55G 555500 5452900)	AGD66	UTM	1:25K Tasmanian government map	Mesibov, Robert		80	80	1992-03-01	1992	03	01	Mesibov, Robert	millipede survey, Plomley Foundation project		hand-sampling
REM-event-0954	Australia	AU	Tasmania	The Sideling	-41.2503	147.4239	100	WGS84	0.0001	EQ 354 332 (55G 535400 5433200)	AGD66	UTM	1:25K Tasmanian government map	Mesibov, Robert		530	530	1992-03-01	1992	03	01	Mesibov, Robert	millipede survey, Plomley Foundation project		hand-sampling
REM-event-0955	Australia	AU	Tasmania	Goulds Country	-41.2281	148.0561	100	WGS84	0.0001	EQ 884 352 (55G 588400 5435200)	AGD66	UTM	1:25K Tasmanian government map	Mesibov, Robert		180	180	1992-03-02	1992	03	02	Mesibov, Robert	millipede survey, Plomley Foundation project		hand-sampling
REM-event-0956	Australia	AU	Tasmania	Launceston Creek	-41.3378	148.1739	100	WGS84	0.0001	EQ 981 229 (55G 598100 5422900)	AGD66	UTM	1:25K Tasmanian government map	Mesibov, Robert		70	70	1992-03-02	1992	03	02	Mesibov, Robert	millipede survey, Plomley Foundation project		hand-sampling
REM-event-0957	Australia	AU	Tasmania	Mother Logans Creek	-41.2247	148.1158	100	WGS84	0.0001	EQ 934 355 (55G 593400 5435500)	AGD66	UTM	1:25K Tasmanian government map	Mesibov, Robert		140	140	1992-03-02	1992	03	02	Mesibov, Robert	millipede survey, Plomley Foundation project		hand-sampling
REM-event-0958	Australia	AU	Tasmania	Siamese Ridge	-41.2992	148.0692	100	WGS84	0.0001	EQ 894 273 (55G 589400 5427300)	AGD66	UTM	1:25K Tasmanian government map	Mesibov, Robert		360	360	1992-03-02	1992	03	02	Mesibov, Robert	millipede survey, Plomley Foundation project		hand-sampling
REM-event-0959	Australia	AU	Tasmania	Ansons River	-41.0589	148.2331	100	WGS84	0.0001	FQ 035 538 (55G 603500 5453800)	AGD66	UTM	1:25K Tasmanian government map	Mesibov, Robert		20	20	1992-03-03	1992	03	03	Mesibov, Robert	millipede survey, Plomley Foundation project		hand-sampling
REM-event-0960	Australia	AU	Tasmania	Basin Creek	-41.3831	148.2403	100	WGS84	0.0001	FQ 036 178 (55G 603600 5417800)	AGD66	UTM	1:25K Tasmanian government map	Mesibov, Robert		250	250	1992-03-03	1992	03	03	Mesibov, Robert	millipede survey, Plomley Foundation project		hand-sampling
REM-event-0961	Australia	AU	Tasmania	German Town	-41.5375	148.1858	100	WGS84	0.0001	EQ 988 007 (55G 598800 5400700)	AGD66	UTM	1:25K Tasmanian government map	Mesibov, Robert		560	560	1992-03-03	1992	03	03	Mesibov, Robert	millipede survey, Plomley Foundation project		hand-sampling
REM-event-0962	Australia	AU	Tasmania	Golden Fleece Rivulet	-41.3186	148.2106	100	WGS84	0.0001	FQ 012 250 (55G 601200 5425000)	AGD66	UTM	1:25K Tasmanian government map	Mesibov, Robert		10	10	1992-03-03	1992	03	03	Mesibov, Robert	millipede survey, Plomley Foundation project		hand-sampling
REM-event-0963	Australia	AU	Tasmania	Nicholas Range	-41.5592	148.0939	100	WGS84	0.0001	EP 911 984 (55G 591100 5398400)	AGD66	UTM	1:25K Tasmanian government map	Mesibov, Robert		420	420	1992-03-03	1992	03	03	Mesibov, Robert	millipede survey, Plomley Foundation project		hand-sampling
REM-event-0964	Australia	AU	Tasmania	Day Dawn Creek	-41.5833	147.9264	100	WGS84	0.0001	EP 771 959 (55G 577100 5395900)	AGD66	UTM	1:25K Tasmanian government map	Mesibov, Robert		430	430	1992-03-04	1992	03	04	Mesibov, Robert	millipede survey, Plomley Foundation project		hand-sampling
REM-event-0965	Australia	AU	Tasmania	Gipps Creek	-41.6581	147.6500	100	WGS84	0.0001	EP 540 878 (55G 554000 5387800)	AGD66	UTM	1:25K Tasmanian government map	Mesibov, Robert		720	720	1992-03-04	1992	03	04	Mesibov, Robert	millipede survey, Plomley Foundation project		hand-sampling
REM-event-0966	Australia	AU	Tasmania	Queer Street	-41.6122	147.7850	100	WGS84	0.0001	EP 653 928 (55G 565300 5392800)	AGD66	UTM	1:25K Tasmanian government map	Mesibov, Robert		720	720	1992-03-04	1992	03	04	Mesibov, Robert	millipede survey, Plomley Foundation project		hand-sampling
REM-event-0967	Australia	AU	Tasmania	Tommy Creek	-41.7372	147.6856	100	WGS84	0.0001	EP 569 790 (55G 556900 5379000)	AGD66	UTM	1:25K Tasmanian government map	Mesibov, Robert		300	300	1992-03-04	1992	03	04	Mesibov, Robert	millipede survey, Plomley Foundation project		hand-sampling
REM-event-0968	Australia	AU	Tasmania	Long Ridge	-41.5881	146.6258	100	WGS84	0.0001	DP 687 957 (55G 468700 5395700)	AGD66	UTM	1:25K Tasmanian government map	Mesibov, Robert		260	260	1992-03-05	1992	03	05	Mesibov, Robert	millipede survey, Plomley Foundation project		hand-sampling
REM-event-0969	Australia	AU	Tasmania	Native Hop Hill	-41.6081	146.6736	100	WGS84	0.0001	DP 727 935 (55G 472700 5393500)	AGD66	UTM	1:25K Tasmanian government map	Mesibov, Robert		330	330	1992-03-05	1992	03	05	Mesibov, Robert	millipede survey, Plomley Foundation project		hand-sampling
REM-event-0970	Australia	AU	Tasmania	Swamp Gum Rivulet	-41.6328	146.8406	100	WGS84	0.0001	DP 866 908 (55G 486600 5390800)	AGD66	UTM	1:25K Tasmanian government map	Mesibov, Robert		340	340	1992-03-05	1992	03	05	Mesibov, Robert	millipede survey, Plomley Foundation project		hand-sampling
REM-event-0971	Australia	AU	Tasmania	Fortescue Bay area	-43.1419	147.9383	100	WGS84	0.0001	EN 762 228 (55G 576200 5222800)	AGD66	UTM	1:25K Tasmanian government map	Mesibov, Robert		120	120	1992-03-11	1992	03	11	Mesibov, Robert	millipede survey, Plomley Foundation project		hand-sampling
REM-event-0972	Australia	AU	Tasmania	Stormlea	-43.1856	147.7731	100	WGS84	0.0001	EN 627 181 (55G 562700 5218100)	AGD66	UTM	1:25K Tasmanian government map	Mesibov, Robert		220	220	1992-03-11	1992	03	11	Mesibov, Robert	millipede survey, Plomley Foundation project		hand-sampling
REM-event-0973	Australia	AU	Tasmania	Old Womans Head	-42.2100	147.2317	100	WGS84	0.0001	EP 190 267 (55G 519000 5326700)	AGD66	UTM	1:25K Tasmanian government map	Mesibov, Robert		760	760	1992-03-13	1992	03	13	Mesibov, Robert	millipede survey, Plomley Foundation project		hand-sampling
REM-event-0974	Australia	AU	Tasmania	Vicarys Creek	-42.1261	147.2978	100	WGS84	0.0001	EP 245 360 (55G 524500 5336000)	AGD66	UTM	1:25K Tasmanian government map	Mesibov, Robert		440	440	1992-03-13	1992	03	13	Mesibov, Robert	millipede survey, Plomley Foundation project		hand-sampling
REM-event-0975	Australia	AU	Tasmania	Brumbys Creek	-41.7239	146.9100	100	WGS84	0.0001	DP 924 807 (55G 492400 5380700)	AGD66	UTM	1:25K Tasmanian government map	Mesibov, Robert		250	250	1992-03-18	1992	03	18	Mesibov, Robert	millipede survey, Plomley Foundation project		hand-sampling
REM-event-0976	Australia	AU	Tasmania	on "Elkington" property	-41.5683	147.3756	100	WGS84	0.0001	EP 312 979 (55G 531200 5397900)	AGD66	UTM	1:25K Tasmanian government map	Mesibov, Robert		350	350	1992-03-18	1992	03	18	Mesibov, Robert	millipede survey, Plomley Foundation project		hand-sampling
REM-event-0977	Australia	AU	Tasmania	Collins Cap	-42.8611	147.1581	100	WGS84	0.0001	EN 128 544 (55G 512800 5254400)	AGD66	UTM	1:25K Tasmanian government map	Mesibov, Robert		580	580	1992-03-19	1992	03	19	Mesibov, Robert	millipede survey, Plomley Foundation project		hand-sampling
REM-event-0978	Australia	AU	Tasmania	Den Hill	-42.4525	147.0828	100	WGS84	0.0001	EN 067 998 (55G 506700 5299800)	AGD66	UTM	1:25K Tasmanian government map	Mesibov, Robert		580	580	1992-03-19	1992	03	19	Mesibov, Robert	millipede survey, Plomley Foundation project		hand-sampling
REM-event-0979	Australia	AU	Tasmania	Dromedary Creek	-42.7281	147.1211	100	WGS84	0.0001	EN 098 692 (55G 509800 5269200)	AGD66	UTM	1:25K Tasmanian government map	Mesibov, Robert		420	420	1992-03-19	1992	03	19	Mesibov, Robert	millipede survey, Plomley Foundation project		hand-sampling
REM-event-0980	Australia	AU	Tasmania	Ibbottvale Creek	-42.4317	147.0489	100	WGS84	0.0001	EP 039 021 (55G 503900 5302100)	AGD66	UTM	1:25K Tasmanian government map	Mesibov, Robert		580	580	1992-03-19	1992	03	19	Mesibov, Robert	millipede survey, Plomley Foundation project		hand-sampling
REM-event-0981	Australia	AU	Tasmania	Pelham Tier	-42.5858	147.0172	100	WGS84	0.0001	EN 013 850 (55G 501300 5285000)	AGD66	UTM	1:25K Tasmanian government map	Mesibov, Robert		280	280	1992-03-19	1992	03	19	Mesibov, Robert	millipede survey, Plomley Foundation project		hand-sampling
REM-event-0982	Australia	AU	Tasmania	Bellettes Creek	-42.9422	147.9219	100	WGS84	0.0001	EN 751 450 (55G 575100 5245000)	AGD66	UTM	1:25K Tasmanian government map	Mesibov, Robert		130	130	1992-03-20	1992	03	20	Mesibov, Robert	millipede survey, Plomley Foundation project		hand-sampling
REM-event-0983	Australia	AU	Tasmania	Browns Creek	-42.9308	147.9033	100	WGS84	0.0001	EN 736 463 (55G 573600 5246300)	AGD66	UTM	1:25K Tasmanian government map	Mesibov, Robert		190	190	1992-03-20	1992	03	20	Mesibov, Robert	millipede survey, Plomley Foundation project		hand-sampling
REM-event-0984	Australia	AU	Tasmania	Mother Browns Bonnet	-42.8086	147.7439	100	WGS84	0.0001	EN 607 600 (55G 560700 5260000)	AGD66	UTM	1:25K Tasmanian government map	Mesibov, Robert		240	240	1992-03-20	1992	03	20	Mesibov, Robert	millipede survey, Plomley Foundation project		hand-sampling
REM-event-0985	Australia	AU	Tasmania	Mt Hobbs	-42.5158	147.5808	100	WGS84	0.0001	EN 476 926 (55G 547600 5292600)	AGD66	UTM	1:25K Tasmanian government map	Mesibov, Robert		580	580	1992-03-21	1992	03	21	Mesibov, Robert	millipede survey, Plomley Foundation project		hand-sampling
REM-event-0986	Australia	AU	Tasmania	Tooms Lake	-42.2167	147.7500	100	WGS84	0.0001	EP 618 257 (55G 561800 5325700)	AGD66	UTM	1:25K Tasmanian government map	Mesibov, Robert		480	480	1992-03-21	1992	03	21	Mesibov, Robert	millipede survey, Plomley Foundation project		hand-sampling
REM-event-0987	Australia	AU	Tasmania	Bluemans Creek	-42.0186	147.9786	100	WGS84	0.0001	EP 809 475 (55G 580900 5347500)	AGD66	UTM	1:25K Tasmanian government map	Mesibov, Robert		160	160	1992-03-22	1992	03	22	Mesibov, Robert	millipede survey, Plomley Foundation project		hand-sampling
REM-event-0988	Australia	AU	Tasmania	Halls Creek	-42.1039	147.7997	100	WGS84	0.0001	EP 660 382 (55G 566000 5338200)	AGD66	UTM	1:25K Tasmanian government map	Mesibov, Robert		540	540	1992-03-22	1992	03	22	Mesibov, Robert	millipede survey, Plomley Foundation project		hand-sampling
REM-event-0989	Australia	AU	Tasmania	Parramores Tier	-42.0708	147.7689	100	WGS84	0.0001	EP 635 419 (55G 563500 5341900)	AGD66	UTM	1:25K Tasmanian government map	Mesibov, Robert		600	600	1992-03-22	1992	03	22	Mesibov, Robert	millipede survey, Plomley Foundation project		hand-sampling
REM-event-0990	Australia	AU	Tasmania	Pinnacles Creek	-41.9706	147.6386	100	WGS84	0.0001	EP 528 531 (55G 552800 5353100)	AGD66	UTM	1:25K Tasmanian government map	Mesibov, Robert		520	520	1992-03-22	1992	03	22	Mesibov, Robert	millipede survey, Plomley Foundation project		hand-sampling
REM-event-0991	Australia	AU	Tasmania	Wye River	-42.0133	147.8661	100	WGS84	0.0001	EP 716 482 (55G 571600 5348200)	AGD66	UTM	1:25K Tasmanian government map	Mesibov, Robert		610	610	1992-03-22	1992	03	22	Mesibov, Robert	millipede survey, Plomley Foundation project		hand-sampling
REM-event-0992	Australia	AU	Tasmania	Fingal	-41.5800	148.0056	100	WGS84	0.0001	EP 837 962 (55G 583700 5396200)	AGD66	UTM	1:25K Tasmanian government map	Mesibov, Robert		280	280	1992-03-23	1992	03	23	Mesibov, Robert	millipede survey, Plomley Foundation project		hand-sampling
REM-event-0993	Australia	AU	Tasmania	Griffin Hill	-41.4611	147.8719	100	WGS84	0.0001	EQ 727 095 (55G 572700 5409500)	AGD66	UTM	1:25K Tasmanian government map	Mesibov, Robert		350	350	1992-03-23	1992	03	23	Mesibov, Robert	millipede survey, Plomley Foundation project		hand-sampling
REM-event-0994	Australia	AU	Tasmania	Jimmys Creek	-41.4619	147.7581	100	WGS84	0.0001	EQ 632 095 (55G 563200 5409500)	AGD66	UTM	1:25K Tasmanian government map	Mesibov, Robert		360	360	1992-03-23	1992	03	23	Mesibov, Robert	millipede survey, Plomley Foundation project		hand-sampling
REM-event-0995	Australia	AU	Tasmania	Mathinna	-41.4978	147.9228	100	WGS84	0.0001	EQ 769 054 (55G 576900 5405400)	AGD66	UTM	1:25K Tasmanian government map	Mesibov, Robert		460	460	1992-03-23	1992	03	23	Mesibov, Robert	millipede survey, Plomley Foundation project		hand-sampling
REM-event-0996	Australia	AU	Tasmania	Walkers Creek	-41.4003	147.8389	100	WGS84	0.0001	EQ 700 163 (55G 570000 5416300)	AGD66	UTM	1:25K Tasmanian government map	Mesibov, Robert		370	370	1992-03-23	1992	03	23	Mesibov, Robert	millipede survey, Plomley Foundation project		hand-sampling
REM-event-0997	Australia	AU	Tasmania	Tarraleah	-42.3031	146.3619	100	WGS84	0.0001	DP 473 162 (55G 447300 5316200)	AGD66	UTM	1:25K Tasmanian government map	Mesibov, Robert		710	710	1992-04-15	1992	04	15	Mesibov, Robert	millipede and land snail survey, Tarraleah wildlife corridors project, Forestry Commission Tasmania		hand-sampling
REM-event-0998	Australia	AU	Tasmania	Tarraleah	-42.3031	146.3633	100	WGS84	0.0001	DP 474 162 (55G 447400 5316200)	AGD66	UTM	1:25K Tasmanian government map	Mesibov, Robert		700	700	1992-04-15	1992	04	15	Mesibov, Robert	millipede and land snail survey, Tarraleah wildlife corridors project, Forestry Commission Tasmania		hand-sampling
REM-event-0999	Australia	AU	Tasmania	Tarraleah	-42.3039	146.3633	100	WGS84	0.0001	DP 474 161 (55G 447400 5316100)	AGD66	UTM	1:25K Tasmanian government map	Mesibov, Robert		690	690	1992-04-15	1992	04	15	Mesibov, Robert	millipede and land snail survey, Tarraleah wildlife corridors project, Forestry Commission Tasmania		hand-sampling
REM-event-1000	Australia	AU	Tasmania	Tarraleah	-42.3031	146.3633	100	WGS84	0.0001	DP 474 162 (55G 447400 5316200)	AGD66	UTM	1:25K Tasmanian government map	Mesibov, Robert		700	700	1992-04-16	1992	04	16	Mesibov, Robert	millipede and land snail survey, Tarraleah wildlife corridors project, Forestry Commission Tasmania	plot 3	hand-sampling on 10 m diameter circular plots
REM-event-1001	Australia	AU	Tasmania	Tarraleah	-42.3039	146.3633	100	WGS84	0.0001	DP 474 161 (55G 447400 5316100)	AGD66	UTM	1:25K Tasmanian government map	Mesibov, Robert		690	690	1992-04-16	1992	04	16	Mesibov, Robert	millipede and land snail survey, Tarraleah wildlife corridors project, Forestry Commission Tasmania	plot 1	hand-sampling on 10 m diameter circular plots
REM-event-1002	Australia	AU	Tasmania	Tarraleah	-42.3039	146.3633	100	WGS84	0.0001	DP 474 161 (55G 447400 5316100)	AGD66	UTM	1:25K Tasmanian government map	Mesibov, Robert		690	690	1992-04-16	1992	04	16	Mesibov, Robert	millipede and land snail survey, Tarraleah wildlife corridors project, Forestry Commission Tasmania	plot 2	hand-sampling on 10 m diameter circular plots
REM-event-1003	Australia	AU	Tasmania	Tarraleah	-42.2994	146.3608	100	WGS84	0.0001	DP 472 166 (55G 447200 5316600)	AGD66	UTM	1:25K Tasmanian government map	Mesibov, Robert		710	710	1992-04-17	1992	04	17	Mesibov, Robert	millipede and land snail survey, Tarraleah wildlife corridors project, Forestry Commission Tasmania	plot 7	hand-sampling on 10 m diameter circular plots
REM-event-1004	Australia	AU	Tasmania	Tarraleah	-42.2994	146.3608	100	WGS84	0.0001	DP 472 166 (55G 447200 5316600)	AGD66	UTM	1:25K Tasmanian government map	Mesibov, Robert		720	720	1992-04-17	1992	04	17	Mesibov, Robert	millipede and land snail survey, Tarraleah wildlife corridors project, Forestry Commission Tasmania	plot 8	hand-sampling on 10 m diameter circular plots
REM-event-1005	Australia	AU	Tasmania	Tarraleah	-42.3003	146.3608	100	WGS84	0.0001	DP 472 165 (55G 447200 5316500)	AGD66	UTM	1:25K Tasmanian government map	Mesibov, Robert		710	710	1992-04-17	1992	04	17	Mesibov, Robert	millipede and land snail survey, Tarraleah wildlife corridors project, Forestry Commission Tasmania	plot 6	hand-sampling on 10 m diameter circular plots
REM-event-1006	Australia	AU	Tasmania	Tarraleah	-42.3031	146.3619	100	WGS84	0.0001	DP 473 162 (55G 447300 5316200)	AGD66	UTM	1:25K Tasmanian government map	Mesibov, Robert		710	710	1992-04-17	1992	04	17	Mesibov, Robert	millipede and land snail survey, Tarraleah wildlife corridors project, Forestry Commission Tasmania	plot 5	hand-sampling on 10 m diameter circular plots
REM-event-1007	Australia	AU	Tasmania	Tarraleah	-42.3031	146.3633	100	WGS84	0.0001	DP 474 162 (55G 447400 5316200)	AGD66	UTM	1:25K Tasmanian government map	Mesibov, Robert		700	700	1992-04-17	1992	04	17	Mesibov, Robert	millipede and land snail survey, Tarraleah wildlife corridors project, Forestry Commission Tasmania	plot 4	hand-sampling on 10 m diameter circular plots
REM-event-1008	Australia	AU	Tasmania	Tarraleah	-42.2986	146.3608	100	WGS84	0.0001	DP 472 167 (55G 447200 5316700)	AGD66	UTM	1:25K Tasmanian government map	Mesibov, Robert		720	720	1992-04-18	1992	04	18	Mesibov, Robert	millipede and land snail survey, Tarraleah wildlife corridors project, Forestry Commission Tasmania	plot 10	hand-sampling on 10 m diameter circular plots
REM-event-1009	Australia	AU	Tasmania	Tarraleah	-42.2986	146.3608	100	WGS84	0.0001	DP 472 167 (55G 447200 5316700)	AGD66	UTM	1:25K Tasmanian government map	Mesibov, Robert		720	720	1992-04-18	1992	04	18	Mesibov, Robert	millipede and land snail survey, Tarraleah wildlife corridors project, Forestry Commission Tasmania	plot 9	hand-sampling on 10 m diameter circular plots
REM-event-1010	Australia	AU	Tasmania	Tarraleah	-42.2986	146.3633	100	WGS84	0.0001	DP 474 167 (55G 447400 5316700)	AGD66	UTM	1:25K Tasmanian government map	Mesibov, Robert		710	710	1992-04-18	1992	04	18	Mesibov, Robert	millipede and land snail survey, Tarraleah wildlife corridors project, Forestry Commission Tasmania	plot 13	hand-sampling on 10 m diameter circular plots
REM-event-1011	Australia	AU	Tasmania	Tarraleah	-42.2994	146.3633	100	WGS84	0.0001	DP 474 166 (55G 447400 5316600)	AGD66	UTM	1:25K Tasmanian government map	Mesibov, Robert		710	710	1992-04-18	1992	04	18	Mesibov, Robert	millipede and land snail survey, Tarraleah wildlife corridors project, Forestry Commission Tasmania	plot 11	hand-sampling on 10 m diameter circular plots
REM-event-1012	Australia	AU	Tasmania	Tarraleah	-42.2994	146.3633	100	WGS84	0.0001	DP 474 166 (55G 447400 5316600)	AGD66	UTM	1:25K Tasmanian government map	Mesibov, Robert		710	710	1992-04-18	1992	04	18	Mesibov, Robert	millipede and land snail survey, Tarraleah wildlife corridors project, Forestry Commission Tasmania	plot 12	hand-sampling on 10 m diameter circular plots
REM-event-1013	Australia	AU	Tasmania	Laughing Jack Lagoon	-42.1883	146.2978	100	WGS84	0.0001	DP 419 289 (55G 441900 5328900)	AGD66	UTM	1:25K Tasmanian government map	Mesibov, Robert		910	910	1992-04-19	1992	04	19	Mesibov, Robert	millipede and land snail survey, Tarraleah wildlife corridors project, Forestry Commission Tasmania	plot 14	hand-sampling on 10 m diameter circular plots
REM-event-1014	Australia	AU	Tasmania	Laughing Jack Lagoon	-42.1883	146.2978	100	WGS84	0.0001	DP 419 289 (55G 441900 5328900)	AGD66	UTM	1:25K Tasmanian government map	Mesibov, Robert		910	910	1992-04-19	1992	04	19	Mesibov, Robert	millipede and land snail survey, Tarraleah wildlife corridors project, Forestry Commission Tasmania	plot 15	hand-sampling on 10 m diameter circular plots
REM-event-1015	Australia	AU	Tasmania	Laughing Jack Lagoon	-42.1883	146.2978	100	WGS84	0.0001	DP 419 289 (55G 441900 5328900)	AGD66	UTM	1:25K Tasmanian government map	Mesibov, Robert		910	910	1992-04-19	1992	04	19	Mesibov, Robert	millipede and land snail survey, Tarraleah wildlife corridors project, Forestry Commission Tasmania	plot 16	hand-sampling on 10 m diameter circular plots
REM-event-1016	Australia	AU	Tasmania	Laughing Jack Lagoon	-42.1883	146.2978	100	WGS84	0.0001	DP 419 289 (55G 441900 5328900)	AGD66	UTM	1:25K Tasmanian government map	Mesibov, Robert		910	910	1992-04-19	1992	04	19	Mesibov, Robert	millipede and land snail survey, Tarraleah wildlife corridors project, Forestry Commission Tasmania	plot 17	hand-sampling on 10 m diameter circular plots
REM-event-1017	Australia	AU	Tasmania	Laughing Jack Lagoon	-42.1892	146.2978	100	WGS84	0.0001	DP 419 288 (55G 441900 5328800)	AGD66	UTM	1:25K Tasmanian government map	Mesibov, Robert		930	930	1992-04-20	1992	04	20	Mesibov, Robert	millipede and land snail survey, Tarraleah wildlife corridors project, Forestry Commission Tasmania	plot 18	hand-sampling on 10 m diameter circular plots
REM-event-1018	Australia	AU	Tasmania	Laughing Jack Lagoon	-42.1892	146.2978	100	WGS84	0.0001	DP 419 288 (55G 441900 5328800)	AGD66	UTM	1:25K Tasmanian government map	Mesibov, Robert		930	930	1992-04-20	1992	04	20	Mesibov, Robert	millipede and land snail survey, Tarraleah wildlife corridors project, Forestry Commission Tasmania	plot 19	hand-sampling on 10 m diameter circular plots
REM-event-1019	Australia	AU	Tasmania	Laughing Jack Lagoon	-42.1892	146.2978	100	WGS84	0.0001	DP 419 288 (55G 441900 5328800)	AGD66	UTM	1:25K Tasmanian government map	Mesibov, Robert		930	930	1992-04-20	1992	04	20	Mesibov, Robert	millipede and land snail survey, Tarraleah wildlife corridors project, Forestry Commission Tasmania	plot 20	hand-sampling on 10 m diameter circular plots
REM-event-1020	Australia	AU	Tasmania	Laughing Jack Lagoon	-42.1892	146.2978	100	WGS84	0.0001	DP 419 288 (55G 441900 5328800)	AGD66	UTM	1:25K Tasmanian government map	Mesibov, Robert		920	920	1992-04-20	1992	04	20	Mesibov, Robert	millipede and land snail survey, Tarraleah wildlife corridors project, Forestry Commission Tasmania	plot 21	hand-sampling on 10 m diameter circular plots
REM-event-1021	Australia	AU	Tasmania	Laughing Jack Lagoon	-42.1856	146.3039	100	WGS84	0.0001	DP 424 292 (55G 442400 5329200)	AGD66	UTM	1:25K Tasmanian government map	Mesibov, Robert		880	880	1992-04-21	1992	04	21	Mesibov, Robert	millipede and land snail survey, Tarraleah wildlife corridors project, Forestry Commission Tasmania	plot 22	hand-sampling on 10 m diameter circular plots
REM-event-1022	Australia	AU	Tasmania	Laughing Jack Lagoon	-42.1856	146.3039	100	WGS84	0.0001	DP 424 292 (55G 442400 5329200)	AGD66	UTM	1:25K Tasmanian government map	Mesibov, Robert		880	880	1992-04-21	1992	04	21	Mesibov, Robert	millipede and land snail survey, Tarraleah wildlife corridors project, Forestry Commission Tasmania	plot 23	hand-sampling on 10 m diameter circular plots
REM-event-1023	Australia	AU	Tasmania	Laughing Jack Lagoon	-42.1856	146.3039	100	WGS84	0.0001	DP 424 292 (55G 442400 5329200)	AGD66	UTM	1:25K Tasmanian government map	Mesibov, Robert		880	880	1992-04-21	1992	04	21	Mesibov, Robert	millipede and land snail survey, Tarraleah wildlife corridors project, Forestry Commission Tasmania	plot 24	hand-sampling on 10 m diameter circular plots
REM-event-1024	Australia	AU	Tasmania	Laughing Jack Lagoon	-42.1856	146.3039	100	WGS84	0.0001	DP 424 292 (55G 442400 5329200)	AGD66	UTM	1:25K Tasmanian government map	Mesibov, Robert		880	880	1992-04-21	1992	04	21	Mesibov, Robert	millipede and land snail survey, Tarraleah wildlife corridors project, Forestry Commission Tasmania	plot 25	hand-sampling on 10 m diameter circular plots
REM-event-1025	Australia	AU	Tasmania	Tarraleah	-42.3003	146.3608	100	WGS84	0.0001	DP 472 165 (55G 447200 5316500)	AGD66	UTM	1:25K Tasmanian government map	Mesibov, Robert		710	710	1992-04-22	1992	04	22	Mesibov, Robert	millipede and land snail survey, Tarraleah wildlife corridors project, Forestry Commission Tasmania	plot 26	hand-sampling on 10 m diameter circular plots
REM-event-1026	Australia	AU	Tasmania	Tarraleah	-42.3003	146.3619	100	WGS84	0.0001	DP 473 165 (55G 447300 5316500)	AGD66	UTM	1:25K Tasmanian government map	Mesibov, Robert		710	710	1992-04-22	1992	04	22	Mesibov, Robert	millipede and land snail survey, Tarraleah wildlife corridors project, Forestry Commission Tasmania	plot 27	hand-sampling on 10 m diameter circular plots
REM-event-1027	Australia	AU	Tasmania	Tarraleah	-42.3003	146.3619	100	WGS84	0.0001	DP 473 165 (55G 447300 5316500)	AGD66	UTM	1:25K Tasmanian government map	Mesibov, Robert		710	710	1992-04-22	1992	04	22	Mesibov, Robert	millipede and land snail survey, Tarraleah wildlife corridors project, Forestry Commission Tasmania	plot 28	hand-sampling on 10 m diameter circular plots
REM-event-1028	Australia	AU	Tasmania	Laughing Jack Lagoon	-42.1892	146.3003	100	WGS84	0.0001	DP 421 288 (55G 442100 5328800)	AGD66	UTM	1:25K Tasmanian government map	Mesibov, Robert		940	940	1992-04-28	1992	04	28	Mesibov, Robert	millipede and land snail survey, Tarraleah wildlife corridors project, Forestry Commission Tasmania	plot 29	hand-sampling on 10 m diameter circular plots
REM-event-1029	Australia	AU	Tasmania	Laughing Jack Lagoon	-42.1892	146.3003	100	WGS84	0.0001	DP 421 288 (55G 442100 5328800)	AGD66	UTM	1:25K Tasmanian government map	Mesibov, Robert		940	940	1992-04-28	1992	04	28	Mesibov, Robert	millipede and land snail survey, Tarraleah wildlife corridors project, Forestry Commission Tasmania	plot 30	hand-sampling on 10 m diameter circular plots
REM-event-1030	Australia	AU	Tasmania	Laughing Jack Lagoon	-42.1892	146.3003	100	WGS84	0.0001	DP 421 288 (55G 442100 5328800)	AGD66	UTM	1:25K Tasmanian government map	Mesibov, Robert		940	940	1992-04-28	1992	04	28	Mesibov, Robert	millipede and land snail survey, Tarraleah wildlife corridors project, Forestry Commission Tasmania	plot 31	hand-sampling on 10 m diameter circular plots
REM-event-1031	Australia	AU	Tasmania	Laughing Jack Lagoon	-42.1892	146.3003	100	WGS84	0.0001	DP 421 288 (55G 442100 5328800)	AGD66	UTM	1:25K Tasmanian government map	Mesibov, Robert		940	940	1992-04-28	1992	04	28	Mesibov, Robert	millipede and land snail survey, Tarraleah wildlife corridors project, Forestry Commission Tasmania	plot 32	hand-sampling on 10 m diameter circular plots
REM-event-1032	Australia	AU	Tasmania	Laughing Jack Lagoon	-42.1847	146.3025	100	WGS84	0.0001	DP 423 293 (55G 442300 5329300)	AGD66	UTM	1:25K Tasmanian government map	Mesibov, Robert		860	860	1992-04-29	1992	04	29	Mesibov, Robert	millipede and land snail survey, Tarraleah wildlife corridors project, Forestry Commission Tasmania	plot 35	hand-sampling on 10 m diameter circular plots
REM-event-1033	Australia	AU	Tasmania	Laughing Jack Lagoon	-42.1847	146.3025	100	WGS84	0.0001	DP 423 293 (55G 442300 5329300)	AGD66	UTM	1:25K Tasmanian government map	Mesibov, Robert		860	860	1992-04-29	1992	04	29	Mesibov, Robert	millipede and land snail survey, Tarraleah wildlife corridors project, Forestry Commission Tasmania	plot 36	hand-sampling on 10 m diameter circular plots
REM-event-1034	Australia	AU	Tasmania	Laughing Jack Lagoon	-42.1847	146.3039	100	WGS84	0.0001	DP 424 293 (55G 442400 5329300)	AGD66	UTM	1:25K Tasmanian government map	Mesibov, Robert		860	860	1992-04-29	1992	04	29	Mesibov, Robert	millipede and land snail survey, Tarraleah wildlife corridors project, Forestry Commission Tasmania	plot 33	hand-sampling on 10 m diameter circular plots
REM-event-1035	Australia	AU	Tasmania	Laughing Jack Lagoon	-42.1847	146.3039	100	WGS84	0.0001	DP 424 293 (55G 442400 5329300)	AGD66	UTM	1:25K Tasmanian government map	Mesibov, Robert		860	860	1992-04-29	1992	04	29	Mesibov, Robert	millipede and land snail survey, Tarraleah wildlife corridors project, Forestry Commission Tasmania	plot 34	hand-sampling on 10 m diameter circular plots
REM-event-1036	Australia	AU	Tasmania	Laughing Jack Lagoon	-42.1900	146.2989	100	WGS84	0.0001	DP 420 287 (55G 442000 5328700)	AGD66	UTM	1:25K Tasmanian government map	Mesibov, Robert		950	950	1992-04-30	1992	04	30	Mesibov, Robert	millipede and land snail survey, Tarraleah wildlife corridors project, Forestry Commission Tasmania	plot 37	hand-sampling on 10 m diameter circular plots
REM-event-1037	Australia	AU	Tasmania	Laughing Jack Lagoon	-42.1900	146.2989	100	WGS84	0.0001	DP 420 287 (55G 442000 5328700)	AGD66	UTM	1:25K Tasmanian government map	Mesibov, Robert		950	950	1992-04-30	1992	04	30	Mesibov, Robert	millipede and land snail survey, Tarraleah wildlife corridors project, Forestry Commission Tasmania	plot 38	hand-sampling on 10 m diameter circular plots
REM-event-1038	Australia	AU	Tasmania	Laughing Jack Lagoon	-42.1900	146.2989	100	WGS84	0.0001	DP 420 287 (55G 442000 5328700)	AGD66	UTM	1:25K Tasmanian government map	Mesibov, Robert		940	940	1992-04-30	1992	04	30	Mesibov, Robert	millipede and land snail survey, Tarraleah wildlife corridors project, Forestry Commission Tasmania	plot 39	hand-sampling on 10 m diameter circular plots
REM-event-1039	Australia	AU	Tasmania	Laughing Jack Lagoon	-42.1900	146.2989	100	WGS84	0.0001	DP 420 287 (55G 442000 5328700)	AGD66	UTM	1:25K Tasmanian government map	Mesibov, Robert		940	940	1992-04-30	1992	04	30	Mesibov, Robert	millipede and land snail survey, Tarraleah wildlife corridors project, Forestry Commission Tasmania	plot 40	hand-sampling on 10 m diameter circular plots
REM-event-1040	Australia	AU	Tasmania	Laughing Jack Lagoon	-42.1875	146.2967	100	WGS84	0.0001	DP 418 290 (55G 441800 5329000)	AGD66	UTM	1:25K Tasmanian government map	Mesibov, Robert		870	870	1992-05-01	1992	05	01	Mesibov, Robert	millipede and land snail survey, Tarraleah wildlife corridors project, Forestry Commission Tasmania	plot 41	hand-sampling on 10 m diameter circular plots
REM-event-1041	Australia	AU	Tasmania	Laughing Jack Lagoon	-42.1875	146.2967	100	WGS84	0.0001	DP 418 290 (55G 441800 5329000)	AGD66	UTM	1:25K Tasmanian government map	Mesibov, Robert		870	870	1992-05-01	1992	05	01	Mesibov, Robert	millipede and land snail survey, Tarraleah wildlife corridors project, Forestry Commission Tasmania	plot 42	hand-sampling on 10 m diameter circular plots
REM-event-1042	Australia	AU	Tasmania	Laughing Jack Lagoon	-42.1883	146.2967	100	WGS84	0.0001	DP 418 289 (55G 441800 5328900)	AGD66	UTM	1:25K Tasmanian government map	Mesibov, Robert		890	890	1992-05-01	1992	05	01	Mesibov, Robert	millipede and land snail survey, Tarraleah wildlife corridors project, Forestry Commission Tasmania	plot 43	hand-sampling on 10 m diameter circular plots
REM-event-1043	Australia	AU	Tasmania	Laughing Jack Lagoon	-42.1892	146.2978	100	WGS84	0.0001	DP 419 288 (55G 441900 5328800)	AGD66	UTM	1:25K Tasmanian government map	Mesibov, Robert		920	920	1992-05-01	1992	05	01	Mesibov, Robert	millipede and land snail survey, Tarraleah wildlife corridors project, Forestry Commission Tasmania	plot 44	hand-sampling on 10 m diameter circular plots
REM-event-1044	Australia	AU	Tasmania	Tarraleah	-42.2725	146.3600	100	WGS84	0.0001	DP 471 196 (55G 447100 5319600)	AGD66	UTM	1:25K Tasmanian government map	Mesibov, Robert		760	760	1992-05-02	1992	05	02	Mesibov, Robert	millipede and land snail survey, Tarraleah wildlife corridors project, Forestry Commission Tasmania	plot 45	hand-sampling on 10 m diameter circular plots
REM-event-1045	Australia	AU	Tasmania	Tarraleah	-42.2725	146.3600	100	WGS84	0.0001	DP 471 196 (55G 447100 5319600)	AGD66	UTM	1:25K Tasmanian government map	Mesibov, Robert		770	770	1992-05-02	1992	05	02	Mesibov, Robert	millipede and land snail survey, Tarraleah wildlife corridors project, Forestry Commission Tasmania	plot 49	hand-sampling on 10 m diameter circular plots
REM-event-1046	Australia	AU	Tasmania	Tarraleah	-42.2733	146.3600	100	WGS84	0.0001	DP 471 195 (55G 447100 5319500)	AGD66	UTM	1:25K Tasmanian government map	Mesibov, Robert		750	750	1992-05-02	1992	05	02	Mesibov, Robert	millipede and land snail survey, Tarraleah wildlife corridors project, Forestry Commission Tasmania	plot 46	hand-sampling on 10 m diameter circular plots
REM-event-1047	Australia	AU	Tasmania	Tarraleah	-42.2742	146.3597	100	WGS84	0.0001	DP 471 194 (55G 447100 5319400)	AGD66	UTM	1:25K Tasmanian government map	Mesibov, Robert		750	750	1992-05-02	1992	05	02	Mesibov, Robert	millipede and land snail survey, Tarraleah wildlife corridors project, Forestry Commission Tasmania	plot 47	hand-sampling on 10 m diameter circular plots
REM-event-1048	Australia	AU	Tasmania	Tarraleah	-42.2742	146.3597	100	WGS84	0.0001	DP 471 194 (55G 447100 5319400)	AGD66	UTM	1:25K Tasmanian government map	Mesibov, Robert		750	750	1992-05-02	1992	05	02	Mesibov, Robert	millipede and land snail survey, Tarraleah wildlife corridors project, Forestry Commission Tasmania	plot 48	hand-sampling on 10 m diameter circular plots
REM-event-1049	Australia	AU	Tasmania	Tarraleah	-42.2689	146.3611	100	WGS84	0.0001	DP 472 200 (55G 447200 5320000)	AGD66	UTM	1:25K Tasmanian government map	Mesibov, Robert		790	790	1992-05-03	1992	05	03	Mesibov, Robert	millipede and land snail survey, Tarraleah wildlife corridors project, Forestry Commission Tasmania	plot 50	hand-sampling on 10 m diameter circular plots
REM-event-1050	Australia	AU	Tasmania	Tarraleah	-42.2689	146.3611	100	WGS84	0.0001	DP 472 200 (55G 447200 5320000)	AGD66	UTM	1:25K Tasmanian government map	Mesibov, Robert		790	790	1992-05-03	1992	05	03	Mesibov, Robert	millipede and land snail survey, Tarraleah wildlife corridors project, Forestry Commission Tasmania	plot 51	hand-sampling on 10 m diameter circular plots
REM-event-1051	Australia	AU	Tasmania	Tarraleah	-42.2725	146.3600	100	WGS84	0.0001	DP 471 196 (55G 447100 5319600)	AGD66	UTM	1:25K Tasmanian government map	Mesibov, Robert		770	770	1992-05-03	1992	05	03	Mesibov, Robert	millipede and land snail survey, Tarraleah wildlife corridors project, Forestry Commission Tasmania	plot 52	hand-sampling on 10 m diameter circular plots
REM-event-1052	Australia	AU	Tasmania	Tarraleah	-42.2725	146.3636	100	WGS84	0.0001	DP 474 196 (55G 447400 5319600)	AGD66	UTM	1:25K Tasmanian government map	Mesibov, Robert		740	740	1992-05-03	1992	05	03	Mesibov, Robert	millipede and land snail survey, Tarraleah wildlife corridors project, Forestry Commission Tasmania	plot 54	hand-sampling on 10 m diameter circular plots
REM-event-1053	Australia	AU	Tasmania	Tarraleah	-42.2742	146.3636	100	WGS84	0.0001	DP 474 194 (55G 447400 5319400)	AGD66	UTM	1:25K Tasmanian government map	Mesibov, Robert		730	730	1992-05-03	1992	05	03	Mesibov, Robert	millipede and land snail survey, Tarraleah wildlife corridors project, Forestry Commission Tasmania	plot 53	hand-sampling on 10 m diameter circular plots
REM-event-1054	Australia	AU	Tasmania	Tarraleah	-42.2689	146.3611	100	WGS84	0.0001	DP 472 200 (55G 447200 5320000)	AGD66	UTM	1:25K Tasmanian government map	Mesibov, Robert		790	790	1992-05-04	1992	05	04	Mesibov, Robert	millipede and land snail survey, Tarraleah wildlife corridors project, Forestry Commission Tasmania	plot 55	hand-sampling on 10 m diameter circular plots
REM-event-1055	Australia	AU	Tasmania	Tarraleah	-42.2689	146.3611	100	WGS84	0.0001	DP 472 200 (55G 447200 5320000)	AGD66	UTM	1:25K Tasmanian government map	Mesibov, Robert		780	780	1992-05-04	1992	05	04	Mesibov, Robert	millipede and land snail survey, Tarraleah wildlife corridors project, Forestry Commission Tasmania	plot 56	hand-sampling on 10 m diameter circular plots
REM-event-1056	Australia	AU	Tasmania	Tarraleah	-42.2689	146.3611	100	WGS84	0.0001	DP 472 200 (55G 447200 5320000)	AGD66	UTM	1:25K Tasmanian government map	Mesibov, Robert		780	780	1992-05-04	1992	05	04	Mesibov, Robert	millipede and land snail survey, Tarraleah wildlife corridors project, Forestry Commission Tasmania	plot 57	hand-sampling on 10 m diameter circular plots
REM-event-1057	Australia	AU	Tasmania	Tarraleah	-42.2697	146.3611	100	WGS84	0.0001	DP 472 199 (55G 447200 5319900)	AGD66	UTM	1:25K Tasmanian government map	Mesibov, Robert		780	780	1992-05-04	1992	05	04	Mesibov, Robert	millipede and land snail survey, Tarraleah wildlife corridors project, Forestry Commission Tasmania	plot 58	hand-sampling on 10 m diameter circular plots
REM-event-1058	Australia	AU	Tasmania	Tarraleah	-42.2725	146.3622	100	WGS84	0.0001	DP 473 196 (55G 447300 5319600)	AGD66	UTM	1:25K Tasmanian government map	Mesibov, Robert		750	750	1992-05-04	1992	05	04	Mesibov, Robert	millipede and land snail survey, Tarraleah wildlife corridors project, Forestry Commission Tasmania	plot 59	hand-sampling on 10 m diameter circular plots
REM-event-1059	Australia	AU	Tasmania	Tarraleah	-42.2714	146.3622	100	WGS84	0.0001	DP 473 197 (55G 447300 5319700)	AGD66	UTM	1:25K Tasmanian government map	Mesibov, Robert		780	780	1992-05-05	1992	05	05	Mesibov, Robert	millipede and land snail survey, Tarraleah wildlife corridors project, Forestry Commission Tasmania	plot 60	hand-sampling on 10 m diameter circular plots
REM-event-1060	Australia	AU	Tasmania	Tarraleah	-42.2714	146.3622	100	WGS84	0.0001	DP 473 197 (55G 447300 5319700)	AGD66	UTM	1:25K Tasmanian government map	Mesibov, Robert		780	780	1992-05-05	1992	05	05	Mesibov, Robert	millipede and land snail survey, Tarraleah wildlife corridors project, Forestry Commission Tasmania	plot 61	hand-sampling on 10 m diameter circular plots
REM-event-1061	Australia	AU	Tasmania	Tarraleah	-42.2714	146.3622	100	WGS84	0.0001	DP 473 197 (55G 447300 5319700)	AGD66	UTM	1:25K Tasmanian government map	Mesibov, Robert		780	780	1992-05-05	1992	05	05	Mesibov, Robert	millipede and land snail survey, Tarraleah wildlife corridors project, Forestry Commission Tasmania	plot 62	hand-sampling on 10 m diameter circular plots
REM-event-1062	Australia	AU	Tasmania	Tarraleah	-42.2714	146.3622	100	WGS84	0.0001	DP 473 197 (55G 447300 5319700)	AGD66	UTM	1:25K Tasmanian government map	Mesibov, Robert		780	780	1992-05-05	1992	05	05	Mesibov, Robert	millipede and land snail survey, Tarraleah wildlife corridors project, Forestry Commission Tasmania	plot 63	hand-sampling on 10 m diameter circular plots
REM-event-1063	Australia	AU	Tasmania	Tarraleah	-42.2714	146.3622	100	WGS84	0.0001	DP 473 197 (55G 447300 5319700)	AGD66	UTM	1:25K Tasmanian government map	Mesibov, Robert		770	770	1992-05-05	1992	05	05	Mesibov, Robert	millipede and land snail survey, Tarraleah wildlife corridors project, Forestry Commission Tasmania	plot 64	hand-sampling on 10 m diameter circular plots
REM-event-1064	Australia	AU	Tasmania	Tarraleah	-42.2714	146.3622	100	WGS84	0.0001	DP 473 197 (55G 447300 5319700)	AGD66	UTM	1:25K Tasmanian government map	Mesibov, Robert		760	760	1992-05-06	1992	05	06	Mesibov, Robert	millipede and land snail survey, Tarraleah wildlife corridors project, Forestry Commission Tasmania	plot 65	hand-sampling on 10 m diameter circular plots
REM-event-1065	Australia	AU	Tasmania	Tarraleah	-42.2714	146.3622	100	WGS84	0.0001	DP 473 197 (55G 447300 5319700)	AGD66	UTM	1:25K Tasmanian government map	Mesibov, Robert		760	760	1992-05-06	1992	05	06	Mesibov, Robert	millipede and land snail survey, Tarraleah wildlife corridors project, Forestry Commission Tasmania	plot 66	hand-sampling on 10 m diameter circular plots
REM-event-1066	Australia	AU	Tasmania	Tarraleah	-42.2742	146.3636	100	WGS84	0.0001	DP 474 194 (55G 447400 5319400)	AGD66	UTM	1:25K Tasmanian government map	Mesibov, Robert		730	730	1992-05-06	1992	05	06	Mesibov, Robert	millipede and land snail survey, Tarraleah wildlife corridors project, Forestry Commission Tasmania	plot 67	hand-sampling on 10 m diameter circular plots
REM-event-1067	Australia	AU	Tasmania	Tarraleah	-42.2742	146.3636	100	WGS84	0.0001	DP 474 194 (55G 447400 5319400)	AGD66	UTM	1:25K Tasmanian government map	Mesibov, Robert		730	730	1992-05-06	1992	05	06	Mesibov, Robert	millipede and land snail survey, Tarraleah wildlife corridors project, Forestry Commission Tasmania	plot 68	hand-sampling on 10 m diameter circular plots
REM-event-1068	Australia	AU	Tasmania	Laughing Jack Lagoon	-42.1856	146.3014	100	WGS84	0.0001	DP 422 292 (55G 442200 5329200)	AGD66	UTM	1:25K Tasmanian government map	Mesibov, Robert		880	880	1992-05-07	1992	05	07	Mesibov, Robert	millipede and land snail survey, Tarraleah wildlife corridors project, Forestry Commission Tasmania	plot 71	hand-sampling on 10 m diameter circular plots
REM-event-1069	Australia	AU	Tasmania	Laughing Jack Lagoon	-42.1856	146.3014	100	WGS84	0.0001	DP 422 292 (55G 442200 5329200)	AGD66	UTM	1:25K Tasmanian government map	Mesibov, Robert		880	880	1992-05-07	1992	05	07	Mesibov, Robert	millipede and land snail survey, Tarraleah wildlife corridors project, Forestry Commission Tasmania	plot 72	hand-sampling on 10 m diameter circular plots
REM-event-1070	Australia	AU	Tasmania	Laughing Jack Lagoon	-42.1875	146.3003	100	WGS84	0.0001	DP 421 290 (55G 442100 5329000)	AGD66	UTM	1:25K Tasmanian government map	Mesibov, Robert		900	900	1992-05-07	1992	05	07	Mesibov, Robert	millipede and land snail survey, Tarraleah wildlife corridors project, Forestry Commission Tasmania	plot 69	hand-sampling on 10 m diameter circular plots
REM-event-1071	Australia	AU	Tasmania	Laughing Jack Lagoon	-42.1875	146.3003	100	WGS84	0.0001	DP 421 290 (55G 442100 5329000)	AGD66	UTM	1:25K Tasmanian government map	Mesibov, Robert		900	900	1992-05-07	1992	05	07	Mesibov, Robert	millipede and land snail survey, Tarraleah wildlife corridors project, Forestry Commission Tasmania	plot 70	hand-sampling on 10 m diameter circular plots
REM-event-1072	Australia	AU	Tasmania	Tarraleah	-42.2714	146.3647	100	WGS84	0.0001	DP 475 197 (55G 447500 5319700)	AGD66	UTM	1:25K Tasmanian government map	Mesibov, Robert		750	750	1992-05-08	1992	05	08	Mesibov, Robert	millipede and land snail survey, Tarraleah wildlife corridors project, Forestry Commission Tasmania	plot 77	hand-sampling on 10 m diameter circular plots
REM-event-1073	Australia	AU	Tasmania	Tarraleah	-42.2717	146.3672	100	WGS84	0.0001	DP 477 197 (55G 447700 5319700)	AGD66	UTM	1:25K Tasmanian government map	Mesibov, Robert		740	740	1992-05-08	1992	05	08	Mesibov, Robert	millipede and land snail survey, Tarraleah wildlife corridors project, Forestry Commission Tasmania	plot 75	hand-sampling on 10 m diameter circular plots
REM-event-1074	Australia	AU	Tasmania	Tarraleah	-42.2717	146.3672	100	WGS84	0.0001	DP 477 197 (55G 447700 5319700)	AGD66	UTM	1:25K Tasmanian government map	Mesibov, Robert		740	740	1992-05-08	1992	05	08	Mesibov, Robert	millipede and land snail survey, Tarraleah wildlife corridors project, Forestry Commission Tasmania	plot 76	hand-sampling on 10 m diameter circular plots
REM-event-1075	Australia	AU	Tasmania	Tarraleah	-42.2733	146.3658	100	WGS84	0.0001	DP 476 195 (55G 447600 5319500)	AGD66	UTM	1:25K Tasmanian government map	Mesibov, Robert		720	720	1992-05-08	1992	05	08	Mesibov, Robert	millipede and land snail survey, Tarraleah wildlife corridors project, Forestry Commission Tasmania	plot 73	hand-sampling on 10 m diameter circular plots
REM-event-1076	Australia	AU	Tasmania	Tarraleah	-42.2733	146.3658	100	WGS84	0.0001	DP 476 195 (55G 447600 5319500)	AGD66	UTM	1:25K Tasmanian government map	Mesibov, Robert		720	720	1992-05-08	1992	05	08	Mesibov, Robert	millipede and land snail survey, Tarraleah wildlife corridors project, Forestry Commission Tasmania	plot 74	hand-sampling on 10 m diameter circular plots
REM-event-1077	Australia	AU	Tasmania	Tarraleah	-42.2714	146.3647	100	WGS84	0.0001	DP 475 197 (55G 447500 5319700)	AGD66	UTM	1:25K Tasmanian government map	Mesibov, Robert		750	750	1992-05-09	1992	05	09	Mesibov, Robert	millipede and land snail survey, Tarraleah wildlife corridors project, Forestry Commission Tasmania	plot 78	hand-sampling on 10 m diameter circular plots
REM-event-1078	Australia	AU	Tasmania	Tarraleah	-42.2714	146.3647	100	WGS84	0.0001	DP 475 197 (55G 447500 5319700)	AGD66	UTM	1:25K Tasmanian government map	Mesibov, Robert		750	750	1992-05-09	1992	05	09	Mesibov, Robert	millipede and land snail survey, Tarraleah wildlife corridors project, Forestry Commission Tasmania	plot 79	hand-sampling on 10 m diameter circular plots
REM-event-1079	Australia	AU	Tasmania	Tarraleah	-42.2714	146.3647	100	WGS84	0.0001	DP 475 197 (55G 447500 5319700)	AGD66	UTM	1:25K Tasmanian government map	Mesibov, Robert		750	750	1992-05-09	1992	05	09	Mesibov, Robert	millipede and land snail survey, Tarraleah wildlife corridors project, Forestry Commission Tasmania	plot 80	hand-sampling on 10 m diameter circular plots
REM-event-1080	Australia	AU	Tasmania	China Bush	-41.3056	146.4375	100	WGS84	0.0001	DQ 528 270 (55G 452800 5427000)	AGD66	UTM	1:25K Tasmanian government map	Mesibov, Robert		50	50	1992-05-24	1992	05	24	Mesibov, Robert | Moule, Catriona (Trina Moule)	millipede survey, Plomley Foundation project		hand-sampling
REM-event-1081	Australia	AU	Tasmania	Chauncy Vale	-42.6125	147.2586	100	WGS84	0.0001	EN 211 820 (55G 521100 5282000)	AGD66	UTM	1:25K Tasmanian government map	Mesibov, Robert		200	200	1992-06-02	1992	06	02	Mesibov, Robert	millipede survey, Plomley Foundation project		hand-sampling
REM-event-1082	Australia	AU	Tasmania	Meehan Range	-42.7853	147.3497	100	WGS84	0.0001	EN 285 628 (55G 528500 5262800)	AGD66	UTM	1:25K Tasmanian government map	Mesibov, Robert		290	290	1992-06-02	1992	06	02	Mesibov, Robert	millipede survey, Plomley Foundation project		hand-sampling
REM-event-1083	Australia	AU	Tasmania	The Clump	-41.2042	144.8700	100	WGS84	0.0001	CQ 213 362 (55G 321300 5436200)	AGD66	UTM	1:25K Tasmanian government map	Mesibov, Robert		180	180	1992-08-23	1992	08	23	Mesibov, Robert | Moule, Catriona (Trina Moule)	millipede survey, Plomley Foundation project		hand-sampling
REM-event-1084	Australia	AU	Tasmania	Christmas Hills	-40.9067	144.9947	100	WGS84	0.0001	CQ 310 695 (55G 331000 5469500)	AGD66	UTM	1:25K Tasmanian government map	Mesibov, Robert		70	70	1992-08-27	1992	08	27	Mesibov, Robert	millipede survey, Plomley Foundation project		hand-sampling
REM-event-1085	Australia	AU	Tasmania	Petal Point	-40.7794	147.9469	100	WGS84	0.0001	EQ 798 851 (55G 579800 5485100)	AGD66	UTM	1:25K Tasmanian government map	Mesibov, Robert		10	10	1992-09-19	1992	09	19	Mesibov, Robert | Hill, Lionel	millipede survey, Plomley Foundation project		hand-sampling
REM-event-1086	Australia	AU	Tasmania	Ringarooma Tier	-40.8289	147.9844	100	WGS84	0.0001	EQ 829 796 (55G 582900 5479600)	AGD66	UTM	1:25K Tasmanian government map	Mesibov, Robert		80	80	1992-09-19	1992	09	19	Mesibov, Robert | Moule, Catriona (Trina Moule)	millipede survey, Plomley Foundation project		hand-sampling
REM-event-1087	Australia	AU	Tasmania	Telita	-41.1178	147.7672	100	WGS84	0.0001	EQ 643 477 (55G 564300 5447700)	AGD66	UTM	1:25K Tasmanian government map	Mesibov, Robert		270	270	1992-09-20	1992	09	20	Mesibov, Robert | Moule, Catriona (Trina Moule)	millipede survey, Plomley Foundation project		hand-sampling
REM-event-1088	Australia	AU	Tasmania	Christmas Hills	-40.8394	145.0275	100	WGS84	0.0001	CQ 336 770 (55G 333600 5477000)	AGD66	UTM	1:25K Tasmanian government map	Mesibov, Robert		40	40	1992-10-12	1992	10	12	Mesibov, Robert	velvet worm survey, Forestry Commission Tasmania project		hand-sampling
REM-event-1089	Australia	AU	Tasmania	Christmas Hills	-40.8406	145.0275	100	WGS84	0.0001	CQ 336 769 (55G 333600 5476900)	AGD66	UTM	1:25K Tasmanian government map	Mesibov, Robert		50	50	1992-10-12	1992	10	12	Mesibov, Robert	velvet worm survey, Forestry Commission Tasmania project		hand-sampling
REM-event-1090	Australia	AU	Tasmania	Christmas Hills	-40.8369	144.9803	100	WGS84	0.0001	CQ 296 772 (55G 329600 5477200)	AGD66	UTM	1:25K Tasmanian government map	Mesibov, Robert		40	40	1992-10-14	1992	10	14	Mesibov, Robert	velvet worm survey, Forestry Commission Tasmania project		hand-sampling
REM-event-1091	Australia	AU	Tasmania	Christmas Hills	-40.8378	144.9778	100	WGS84	0.0001	CQ 294 771 (55G 329400 5477100)	AGD66	UTM	1:25K Tasmanian government map	Mesibov, Robert		50	50	1992-10-14	1992	10	14	Mesibov, Robert	velvet worm survey, Forestry Commission Tasmania project		hand-sampling
REM-event-1092	Australia	AU	Tasmania	Christmas Hills	-40.8950	145.0047	100	WGS84	0.0001	CQ 318 708 (55G 331800 5470800)	AGD66	UTM	1:25K Tasmanian government map	Mesibov, Robert		50	50	1992-10-14	1992	10	14	Mesibov, Robert	velvet worm survey, Forestry Commission Tasmania project		hand-sampling
REM-event-1093	Australia	AU	Tasmania	Christmas Hills	-40.8706	144.9519	100	WGS84	0.0001	CQ 273 734 (55G 327300 5473400)	AGD66	UTM	1:25K Tasmanian government map	Mesibov, Robert		40	40	1992-10-16	1992	10	16	Mesibov, Robert	velvet worm survey, Forestry Commission Tasmania project		hand-sampling
REM-event-1094	Australia	AU	Tasmania	Christmas Hills	-40.8958	144.9417	100	WGS84	0.0001	CQ 265 706 (55G 326500 5470600)	AGD66	UTM	1:25K Tasmanian government map	Mesibov, Robert		60	60	1992-10-16	1992	10	16	Mesibov, Robert	velvet worm survey, Forestry Commission Tasmania project		hand-sampling
REM-event-1095	Australia	AU	Tasmania	Christmas Hills	-40.9097	144.9733	100	WGS84	0.0001	CQ 292 691 (55G 329200 5469100)	AGD66	UTM	1:25K Tasmanian government map	Mesibov, Robert		60	60	1992-10-16	1992	10	16	Mesibov, Robert	velvet worm survey, Forestry Commission Tasmania project		hand-sampling
REM-event-1096	Australia	AU	Tasmania	Christmas Hills	-40.8669	144.9425	100	WGS84	0.0001	CQ 265 738 (55G 326500 5473800)	AGD66	UTM	1:25K Tasmanian government map	Mesibov, Robert		30	30	1992-10-19	1992	10	19	Mesibov, Robert	velvet worm survey, Forestry Commission Tasmania project		hand-sampling
REM-event-1097	Australia	AU	Tasmania	Christmas Hills	-40.9053	144.9664	100	WGS84	0.0001	CQ 286 696 (55G 328600 5469600)	AGD66	UTM	1:25K Tasmanian government map	Mesibov, Robert		70	70	1992-10-19	1992	10	19	Mesibov, Robert	velvet worm survey, Forestry Commission Tasmania project		hand-sampling
REM-event-1098	Australia	AU	Tasmania	Christmas Hills	-40.9556	144.9197	100	WGS84	0.0001	CQ 248 639 (55G 324800 5463900)	AGD66	UTM	1:25K Tasmanian government map	Mesibov, Robert		50	50	1992-10-19	1992	10	19	Mesibov, Robert	velvet worm survey, Forestry Commission Tasmania project		hand-sampling
REM-event-1099	Australia	AU	Tasmania	Christmas Hills	-40.8783	145.0228	100	WGS84	0.0001	CQ 333 727 (55G 333300 5472700)	AGD66	UTM	1:25K Tasmanian government map	Mesibov, Robert		40	40	1992-10-21	1992	10	21	Mesibov, Robert	velvet worm survey, Forestry Commission Tasmania project		hand-sampling
REM-event-1100	Australia	AU	Tasmania	Christmas Hills	-40.9686	144.9917	100	WGS84	0.0001	CQ 309 626 (55G 330900 5462600)	AGD66	UTM	1:25K Tasmanian government map	Mesibov, Robert		110	110	1992-10-21	1992	10	21	Mesibov, Robert	velvet worm survey, Forestry Commission Tasmania project		hand-sampling
REM-event-1101	Australia	AU	Tasmania	Christmas Hills	-40.9714	144.9906	100	WGS84	0.0001	CQ 308 623 (55G 330800 5462300)	AGD66	UTM	1:25K Tasmanian government map	Mesibov, Robert		110	110	1992-10-21	1992	10	21	Mesibov, Robert	velvet worm survey, Forestry Commission Tasmania project		hand-sampling
REM-event-1102	Australia	AU	Tasmania	Bond Tier	-40.9150	144.8592	100	WGS84	0.0001	CQ 196 683 (55G 319600 5468300)	AGD66	UTM	1:25K Tasmanian government map	Mesibov, Robert		40	40	1992-10-22	1992	10	22	Mesibov, Robert	velvet worm survey, Forestry Commission Tasmania project		hand-sampling
REM-event-1103	Australia	AU	Tasmania	Bond Tier	-40.9353	144.8419	100	WGS84	0.0001	CQ 182 660 (55G 318200 5466000)	AGD66	UTM	1:25K Tasmanian government map	Mesibov, Robert		50	50	1992-10-22	1992	10	22	Mesibov, Robert	velvet worm survey, Forestry Commission Tasmania project		hand-sampling
REM-event-1104	Australia	AU	Tasmania	Christmas Hills	-40.9594	144.9753	100	WGS84	0.0001	CQ 295 636 (55G 329500 5463600)	AGD66	UTM	1:25K Tasmanian government map	Mesibov, Robert		80	80	1992-10-22	1992	10	22	Mesibov, Robert	velvet worm survey, Forestry Commission Tasmania project		hand-sampling
REM-event-1105	Australia	AU	Tasmania	Sterling River	-41.7731	145.6069	100	WGS84	0.0001	CP 841 743 (55G 384100 5374300)	AGD66	UTM	1:25K Tasmanian government map	Mesibov, Robert		160	160	1992-11-14	1992	11	14	Mesibov, Robert	velvet worm survey, Forestry Commission Tasmania project		hand-sampling
REM-event-1106	Australia	AU	Tasmania	Wilson River	-41.7050	145.3681	100	WGS84	0.0001	CP 641 815 (55G 364100 5381500)	AGD66	UTM	1:25K Tasmanian government map	Mesibov, Robert		120	120	1992-11-14	1992	11	14	Mesibov, Robert	millipede survey, Plomley Foundation project		hand-sampling
REM-event-1107	Australia	AU	Tasmania	Wilson River	-41.7061	145.3703	100	WGS84	0.0001	CP 643 814 (55G 364300 5381400)	AGD66	UTM	1:25K Tasmanian government map	Mesibov, Robert		140	140	1992-11-14	1992	11	14	Mesibov, Robert	millipede survey, Plomley Foundation project		hand-sampling
REM-event-1108	Australia	AU	Tasmania	Washpond Forest	-40.7347	144.7133	100	WGS84	0.0001	CQ 068 880 (55G 306800 5488000)	AGD66	UTM	1:25K Tasmanian government map	Mesibov, Robert		40	40	1992-11-18	1992	11	18	Mesibov, Robert	millipede survey, Plomley Foundation project	Woolnorth	hand-sampling
REM-event-1109	Australia	AU	Tasmania	W of Welcome Heath	-40.7294	144.7183	100	WGS84	0.0001	CQ 072 886 (55G 307200 5488600)	AGD66	UTM	1:25K Tasmanian government map	Mesibov, Robert		20	20	1992-11-18	1992	11	18	Mesibov, Robert	millipede survey, Plomley Foundation project	Woolnorth	hand-sampling
REM-event-1110	Australia	AU	Tasmania	Brid River	-41.1331	147.4028	100	WGS84	0.0001	EQ 337 462 (55G 533700 5446200)	AGD66	UTM	1:25K Tasmanian government map	Mesibov, Robert		120	120	1992-11-23	1992	11	23	Mesibov, Robert	millipede survey, Plomley Foundation project		hand-sampling
REM-event-1111	Australia	AU	Tasmania	Duncraggen Hill	-41.0700	147.4061	100	WGS84	0.0001	EQ 340 532 (55G 534000 5453200)	AGD66	UTM	1:25K Tasmanian government map	Mesibov, Robert		130	130	1992-11-23	1992	11	23	Mesibov, Robert	millipede survey, Plomley Foundation project		hand-sampling
REM-event-1112	Australia	AU	Tasmania	on "Bowood" property	-41.0353	147.3119	100	WGS84	0.0001	EQ 261 571 (55G 526100 5457100)	AGD66	UTM	1:25K Tasmanian government map	Mesibov, Robert		40	40	1992-11-23	1992	11	23	Mesibov, Robert	millipede survey, Plomley Foundation project		hand-sampling
REM-event-1113	Australia	AU	Tasmania	Bell Creek	-40.9717	147.8108	100	WGS84	0.0001	EQ 681 639 (55G 568100 5463900)	AGD66	UTM	1:25K Tasmanian government map	Mesibov, Robert		50	50	1992-11-24	1992	11	24	Mesibov, Robert	millipede survey, Plomley Foundation project		hand-sampling
REM-event-1114	Australia	AU	Tasmania	Glennons Road	-41.0747	147.5989	100	WGS84	0.0001	EQ 502 526 (55G 550200 5452600)	AGD66	UTM	1:25K Tasmanian government map	Mesibov, Robert		80	80	1992-11-24	1992	11	24	Mesibov, Robert	millipede survey, Plomley Foundation project		hand-sampling
REM-event-1115	Australia	AU	Tasmania	Little Boobyalla River	-40.9728	147.8892	100	WGS84	0.0001	EQ 747 637 (55G 574700 5463700)	AGD66	UTM	1:25K Tasmanian government map	Mesibov, Robert		60	60	1992-11-24	1992	11	24	Mesibov, Robert	millipede survey, Plomley Foundation project		hand-sampling
REM-event-1116	Australia	AU	Tasmania	Little Boobyalla River	-40.9736	147.8939	100	WGS84	0.0001	EQ 751 636 (55G 575100 5463600)	AGD66	UTM	1:25K Tasmanian government map	Mesibov, Robert		50	50	1992-11-24	1992	11	24	Mesibov, Robert	millipede survey, Plomley Foundation project		hand-sampling
REM-event-1117	Australia	AU	Tasmania	Little Williams Hill	-41.0464	147.6475	100	WGS84	0.0001	EQ 543 557 (55G 554300 5455700)	AGD66	UTM	1:25K Tasmanian government map	Mesibov, Robert		210	210	1992-11-24	1992	11	24	Mesibov, Robert	millipede survey, Plomley Foundation project		hand-sampling
REM-event-1118	Australia	AU	Tasmania	Friend Creek	-41.0592	148.0272	100	WGS84	0.0001	EQ 862 540 (55G 586200 5454000)	AGD66	UTM	1:25K Tasmanian government map	Mesibov, Robert		150	150	1992-11-25	1992	11	25	Mesibov, Robert	millipede survey, Plomley Foundation project		hand-sampling
REM-event-1119	Australia	AU	Tasmania	Frome River	-41.1314	147.8853	100	WGS84	0.0001	EQ 742 461 (55G 574200 5446100)	AGD66	UTM	1:25K Tasmanian government map	Mesibov, Robert		130	130	1992-11-25	1992	11	25	Mesibov, Robert	millipede survey, Plomley Foundation project		hand-sampling
REM-event-1120	Australia	AU	Tasmania	Jewells Creek	-40.9842	148.0319	100	WGS84	0.0001	EQ 867 623 (55G 586700 5462300)	AGD66	UTM	1:25K Tasmanian government map	Mesibov, Robert		100	100	1992-11-25	1992	11	25	Mesibov, Robert	millipede survey, Plomley Foundation project		hand-sampling
REM-event-1121	Australia	AU	Tasmania	Mt William	-40.9089	148.1886	100	WGS84	0.0001	FQ 000 705 (55G 600000 5470500)	AGD66	UTM	1:25K Tasmanian government map	Mesibov, Robert		180	180	1992-11-25	1992	11	25	Mesibov, Robert	millipede survey, Plomley Foundation project		hand-sampling
REM-event-1122	Australia	AU	Tasmania	Wyniford River	-41.1156	147.9614	100	WGS84	0.0001	EQ 806 478 (55G 580600 5447800)	AGD66	UTM	1:25K Tasmanian government map	Mesibov, Robert		120	120	1992-11-25	1992	11	25	Mesibov, Robert	millipede survey, Plomley Foundation project		hand-sampling
REM-event-1123	Australia	AU	Tasmania	Arnon River	-41.1475	147.6483	100	WGS84	0.0001	EQ 543 445 (55G 554300 5444500)	AGD66	UTM	1:25K Tasmanian government map	Mesibov, Robert		110	110	1992-11-26	1992	11	26	Mesibov, Robert	millipede survey, Plomley Foundation project		hand-sampling
REM-event-1124	Australia	AU	Tasmania	Mt Horror	-41.0658	147.7369	100	WGS84	0.0001	EQ 618 535 (55G 561800 5453500)	AGD66	UTM	1:25K Tasmanian government map	Mesibov, Robert		650	650	1992-11-26	1992	11	26	Mesibov, Robert	millipede survey, Plomley Foundation project		hand-sampling
REM-event-1125	Australia	AU	Tasmania	Mt Horror	-41.0919	147.7111	100	WGS84	0.0001	EQ 596 506 (55G 559600 5450600)	AGD66	UTM	1:25K Tasmanian government map	Mesibov, Robert		260	260	1992-11-26	1992	11	26	Mesibov, Robert	millipede survey, Plomley Foundation project		hand-sampling
REM-event-1126	Australia	AU	Tasmania	The Rocks	-41.1708	147.6414	100	WGS84	0.0001	EQ 537 419 (55G 553700 5441900)	AGD66	UTM	1:25K Tasmanian government map	Mesibov, Robert		190	190	1992-11-26	1992	11	26	Mesibov, Robert	millipede survey, Plomley Foundation project		hand-sampling
REM-event-1127	Australia	AU	Tasmania	Patterdale Creek	-41.6175	147.4850	100	WGS84	0.0001	EP 403 924 (55G 540300 5392400)	AGD66	UTM	1:25K Tasmanian government map	Mesibov, Robert		350	350	1992-11-27	1992	11	27	Mesibov, Robert	millipede survey, Plomley Foundation project		hand-sampling
REM-event-1128	Australia	AU	Tasmania	Duncraggen Hill	-41.0711	147.4036	100	WGS84	0.0001	EQ 338 531 (55G 533800 5453100)	AGD66	UTM	1:25K Tasmanian government map	Mesibov, Robert		130	130	1992-12-01	1992	12	01	Mesibov, Robert	millipede survey, Plomley Foundation project		hand-sampling
REM-event-1129	Australia	AU	Tasmania	Golconda	-41.1453	147.2992	100	WGS84	0.0001	EQ 250 449 (55G 525000 5444900)	AGD66	UTM	1:25K Tasmanian government map	Mesibov, Robert		70	70	1992-12-01	1992	12	01	Mesibov, Robert	millipede survey, Plomley Foundation project		hand-sampling
REM-event-1130	Australia	AU	Tasmania	Branxholm	-41.1764	147.7714	100	WGS84	0.0001	EQ 646 412 (55G 564600 5441200)	AGD66	UTM	1:25K Tasmanian government map	Mesibov, Robert		330	330	1992-12-02	1992	12	02	Mesibov, Robert	millipede survey, Plomley Foundation project		hand-sampling
REM-event-1131	Australia	AU	Tasmania	Crystal Hill	-41.2169	147.9856	100	WGS84	0.0001	EQ 825 365 (55G 582500 5436500)	AGD66	UTM	1:25K Tasmanian government map	Mesibov, Robert		530	530	1992-12-02	1992	12	02	Mesibov, Robert	millipede survey, Plomley Foundation project		hand-sampling
REM-event-1132	Australia	AU	Tasmania	Groom River	-41.2589	148.0267	100	WGS84	0.0001	EQ 859 318 (55G 585900 5431800)	AGD66	UTM	1:25K Tasmanian government map	Mesibov, Robert		190	190	1992-12-02	1992	12	02	Mesibov, Robert	millipede survey, Plomley Foundation project		hand-sampling
REM-event-1133	Australia	AU	Tasmania	Martins Hill	-41.0272	147.8494	100	WGS84	0.0001	EQ 713 577 (55G 571300 5457700)	AGD66	UTM	1:25K Tasmanian government map	Mesibov, Robert		100	100	1992-12-02	1992	12	02	Mesibov, Robert	millipede survey, Plomley Foundation project		hand-sampling
REM-event-1134	Australia	AU	Tasmania	South George River	-41.3083	147.9475	100	WGS84	0.0001	EQ 792 264 (55G 579200 5426400)	AGD66	UTM	1:25K Tasmanian government map	Mesibov, Robert		210	210	1992-12-02	1992	12	02	Mesibov, Robert	millipede survey, Plomley Foundation project		hand-sampling
REM-event-1135	Australia	AU	Tasmania	Weld Hill	-41.1717	147.8989	100	WGS84	0.0001	EQ 753 416 (55G 575300 5441600)	AGD66	UTM	1:25K Tasmanian government map	Mesibov, Robert		360	360	1992-12-02	1992	12	02	Mesibov, Robert	millipede survey, Plomley Foundation project		hand-sampling
REM-event-1136	Australia	AU	Tasmania	Baretop	-41.2692	148.2706	100	WGS84	0.0001	FQ 063 304 (55G 606300 5430400)	AGD66	UTM	1:25K Tasmanian government map	Mesibov, Robert		130	130	1992-12-03	1992	12	03	Mesibov, Robert	millipede survey, Plomley Foundation project		hand-sampling
REM-event-1137	Australia	AU	Tasmania	Great Musselroe River	-41.1314	148.0844	100	WGS84	0.0001	EQ 909 459 (55G 590900 5445900)	AGD66	UTM	1:25K Tasmanian government map	Mesibov, Robert		140	140	1992-12-03	1992	12	03	Mesibov, Robert	millipede survey, Plomley Foundation project		hand-sampling
REM-event-1138	Australia	AU	Tasmania	Rayners Hill	-41.3425	148.0675	100	WGS84	0.0001	EQ 892 225 (55G 589200 5422500)	AGD66	UTM	1:25K Tasmanian government map	Mesibov, Robert		350	350	1992-12-03	1992	12	03	Mesibov, Robert	millipede survey, Plomley Foundation project		hand-sampling
REM-event-1139	Australia	AU	Tasmania	Western Saddle	-41.2036	148.0628	100	WGS84	0.0001	EQ 890 379 (55G 589000 5437900)	AGD66	UTM	1:25K Tasmanian government map	Mesibov, Robert		340	340	1992-12-03	1992	12	03	Mesibov, Robert	millipede survey, Plomley Foundation project		hand-sampling
REM-event-1140	Australia	AU	Tasmania	Wild Pig Hill	-41.0958	148.1469	100	WGS84	0.0001	EQ 962 498 (55G 596200 5449800)	AGD66	UTM	1:25K Tasmanian government map	Mesibov, Robert		140	140	1992-12-03	1992	12	03	Mesibov, Robert	millipede survey, Plomley Foundation project		hand-sampling
REM-event-1141	Australia	AU	Tasmania	Gleadow Creek	-41.5317	148.0503	100	WGS84	0.0001	EQ 875 015 (55G 587500 5401500)	AGD66	UTM	1:25K Tasmanian government map	Mesibov, Robert		290	290	1992-12-04	1992	12	04	Mesibov, Robert	millipede survey, Plomley Foundation project		hand-sampling
REM-event-1142	Australia	AU	Tasmania	Hogans Road	-41.3833	148.0347	100	WGS84	0.0001	EQ 864 180 (55G 586400 5418000)	AGD66	UTM	1:25K Tasmanian government map	Mesibov, Robert		400	400	1992-12-04	1992	12	04	Mesibov, Robert	millipede survey, Plomley Foundation project		hand-sampling
REM-event-1143	Australia	AU	Tasmania	Mt Durham	-41.5550	148.0758	100	WGS84	0.0001	EP 896 989 (55G 589600 5398900)	AGD66	UTM	1:25K Tasmanian government map	Mesibov, Robert		470	470	1992-12-04	1992	12	04	Mesibov, Robert	millipede survey, Plomley Foundation project		hand-sampling
REM-event-1144	Australia	AU	Tasmania	South Esk River	-41.4872	147.9847	100	WGS84	0.0001	EQ 821 065 (55G 582100 5406500)	AGD66	UTM	1:25K Tasmanian government map	Mesibov, Robert		260	260	1992-12-04	1992	12	04	Mesibov, Robert	millipede survey, Plomley Foundation project		hand-sampling
REM-event-1145	Australia	AU	Tasmania	Christmas Hills	-40.8844	144.9622	100	WGS84	0.0001	CQ 282 719 (55G 328200 5471900)	AGD66	UTM	1:25K Tasmanian government map	Mesibov, Robert		50	50	1992-12-07	1992	12	07	Mesibov, Robert	velvet worm survey, Forestry Commission Tasmania project		hand-sampling
REM-event-1146	Australia	AU	Tasmania	Christmas Hills	-40.9878	145.0078	100	WGS84	0.0001	CQ 323 605 (55G 332300 5460500)	AGD66	UTM	1:25K Tasmanian government map	Mesibov, Robert		50	50	1992-12-08	1992	12	08	Mesibov, Robert	velvet worm survey, Forestry Commission Tasmania project		hand-sampling
REM-event-1147	Australia	AU	Tasmania	Christmas Hills	-41.0106	144.9689	100	WGS84	0.0001	CQ 291 579 (55G 329100 5457900)	AGD66	UTM	1:25K Tasmanian government map	Mesibov, Robert		100	100	1992-12-08	1992	12	08	Mesibov, Robert	velvet worm survey, Forestry Commission Tasmania project		hand-sampling
REM-event-1148	Australia	AU	Tasmania	Christmas Hills	-40.8989	145.0258	100	WGS84	0.0001	CQ 336 704 (55G 333600 5470400)	AGD66	UTM	1:25K Tasmanian government map	Mesibov, Robert		50	50	1992-12-10	1992	12	10	Mesibov, Robert	velvet worm survey, Forestry Commission Tasmania project		hand-sampling
REM-event-1149	Australia	AU	Tasmania	Deviot	-41.2419	146.9203	100	WGS84	0.0001	DQ 932 342 (55G 493200 5434200)	AGD66	UTM	1:25K Tasmanian government map	Mesibov, Robert		60	60	1992-12-13	1992	12	13	Mesibov, Robert	millipede survey, Plomley Foundation project		hand-sampling
REM-event-1150	Australia	AU	Tasmania	Little Mary Ann Creek	-41.2175	146.9094	100	WGS84	0.0001	DQ 923 369 (55G 492300 5436900)	AGD66	UTM	1:25K Tasmanian government map	Mesibov, Robert		10	10	1992-12-13	1992	12	13	Mesibov, Robert	millipede survey, Plomley Foundation project		hand-sampling
REM-event-1151	Australia	AU	Tasmania	Salisbury Hill	-41.2372	146.8367	100	WGS84	0.0001	DQ 862 347 (55G 486200 5434700)	AGD66	UTM	1:25K Tasmanian government map	Mesibov, Robert		150	150	1992-12-13	1992	12	13	Mesibov, Robert	millipede survey, Plomley Foundation project		hand-sampling
REM-event-1152	Australia	AU	Tasmania	Cataract Gorge	-41.4428	147.1164	100	WGS84	0.0001	EQ 096 119 (55G 509600 5411900)	AGD66	UTM	1:25K Tasmanian government map	Mesibov, Robert		80	80	1992-12-15	1992	12	15	Mesibov, Robert	millipede survey, Plomley Foundation project		hand-sampling
REM-event-1153	Australia	AU	Tasmania	Distillery Creek	-41.4292	147.2503	100	WGS84	0.0001	EQ 208 134 (55G 520800 5413400)	AGD66	UTM	1:25K Tasmanian government map	Mesibov, Robert		230	230	1992-12-15	1992	12	15	Mesibov, Robert	millipede survey, Plomley Foundation project		hand-sampling
REM-event-1154	Australia	AU	Tasmania	Franklin Village	-41.4931	147.1847	100	WGS84	0.0001	EQ 153 063 (55G 515300 5406300)	AGD66	UTM	1:25K Tasmanian government map	Mesibov, Robert		50	50	1992-12-15	1992	12	15	Mesibov, Robert	millipede survey, Plomley Foundation project		hand-sampling
REM-event-1155	Australia	AU	Tasmania	Lunta Tier	-41.0150	144.8689	100	WGS84	0.0001	CQ 207 572 (55G 320700 5457200)	AGD66	UTM	1:25K Tasmanian government map	Mesibov, Robert		60	60	1992-12-16	1992	12	16	Mesibov, Robert	velvet worm survey, Forestry Commission Tasmania project		hand-sampling
REM-event-1156	Australia	AU	Tasmania	Christmas Hills	-40.9944	144.9708	100	WGS84	0.0001	CQ 292 597 (55G 329200 5459700)	AGD66	UTM	1:25K Tasmanian government map	Mesibov, Robert		120	120	1992-12-17	1992	12	17	Mesibov, Robert	velvet worm survey, Forestry Commission Tasmania project		hand-sampling
REM-event-1157	Australia	AU	Tasmania	Christmas Hills	-41.0000	144.9800	100	WGS84	0.0001	CQ 300 591 (55G 330000 5459100)	AGD66	UTM	1:25K Tasmanian government map	Mesibov, Robert		100	100	1992-12-17	1992	12	17	Mesibov, Robert	velvet worm survey, Forestry Commission Tasmania project		hand-sampling
REM-event-1158	Australia	AU	Tasmania	Christmas Hills	-40.8878	144.9456	100	WGS84	0.0001	CQ 268 715 (55G 326800 5471500)	AGD66	UTM	1:25K Tasmanian government map	Mesibov, Robert		60	60	1992-12-21	1992	12	21	Mesibov, Robert	velvet worm survey, Forestry Commission Tasmania project		hand-sampling
REM-event-1159	Australia	AU	Tasmania	Christmas Hills	-41.0347	144.9517	100	WGS84	0.0001	CQ 277 552 (55G 327700 5455200)	AGD66	UTM	1:25K Tasmanian government map	Mesibov, Robert		30	30	1992-12-21	1992	12	21	Mesibov, Robert	velvet worm survey, Forestry Commission Tasmania project		hand-sampling
REM-event-1160	Australia	AU	Tasmania	Christmas Hills	-40.9964	144.9850	100	WGS84	0.0001	CQ 304 595 (55G 330400 5459500)	AGD66	UTM	1:25K Tasmanian government map	Mesibov, Robert		120	120	1992-12-22	1992	12	22	Mesibov, Robert	velvet worm survey, Forestry Commission Tasmania project		hand-sampling
REM-event-1161	Australia	AU	Tasmania	Christmas Hills	-40.9992	144.9825	100	WGS84	0.0001	CQ 302 592 (55G 330200 5459200)	AGD66	UTM	1:25K Tasmanian government map	Mesibov, Robert		110	110	1992-12-22	1992	12	22	Mesibov, Robert	velvet worm survey, Forestry Commission Tasmania project		hand-sampling
REM-event-1162	Australia	AU	Tasmania	Christmas Hills	-40.9992	144.9836	100	WGS84	0.0001	CQ 303 592 (55G 330300 5459200)	AGD66	UTM	1:25K Tasmanian government map	Mesibov, Robert		110	110	1992-12-22	1992	12	22	Mesibov, Robert	velvet worm survey, Forestry Commission Tasmania project		hand-sampling
REM-event-1163	Australia	AU	Tasmania	Christmas Hills	-41.0044	144.9847	100	WGS84	0.0001	CQ 304 586 (55G 330400 5458600)	AGD66	UTM	1:25K Tasmanian government map	Mesibov, Robert		100	100	1992-12-22	1992	12	22	Mesibov, Robert	velvet worm survey, Forestry Commission Tasmania project		hand-sampling
REM-event-1164	Australia	AU	Tasmania	Bullock Holes Creek	-41.7014	146.8753	100	WGS84	0.0001	DP 895 832 (55G 489500 5383200)	AGD66	UTM	1:25K Tasmanian government map	Mesibov, Robert		280	280	1993-01-04	1993	01	04	Mesibov, Robert	millipede survey, Plomley Foundation project		hand-sampling
REM-event-1165	Australia	AU	Tasmania	Liffey	-41.6769	146.8308	100	WGS84	0.0001	DP 858 859 (55G 485800 5385900)	AGD66	UTM	1:25K Tasmanian government map	Mesibov, Robert		340	340	1993-01-04	1993	01	04	Mesibov, Robert	millipede survey, Plomley Foundation project		hand-sampling
REM-event-1166	Australia	AU	Tasmania	Liffey	-41.6850	146.8417	100	WGS84	0.0001	DP 867 850 (55G 486700 5385000)	AGD66	UTM	1:25K Tasmanian government map	Mesibov, Robert		320	320	1993-01-04	1993	01	04	Mesibov, Robert	millipede survey, Plomley Foundation project		hand-sampling
REM-event-1167	Australia	AU	Tasmania	Coxs Rivulet	-41.1175	147.5053	100	WGS84	0.0001	EQ 423 479 (55G 542300 5447900)	AGD66	UTM	1:25K Tasmanian government map	Mesibov, Robert		80	80	1993-01-05	1993	01	05	Mesibov, Robert	millipede survey, Plomley Foundation project		hand-sampling
REM-event-1168	Australia	AU	Tasmania	Hummocky Hills	-41.7408	147.2564	100	WGS84	0.0001	EP 212 788 (55G 521200 5378800)	AGD66	UTM	1:25K Tasmanian government map	Mesibov, Robert		290	290	1993-01-05	1993	01	05	Mesibov, Robert	millipede survey, Plomley Foundation project		hand-sampling
REM-event-1169	Australia	AU	Tasmania	Lalla	-41.2581	147.1864	100	WGS84	0.0001	EQ 155 324 (55G 515500 5432400)	AGD66	UTM	1:25K Tasmanian government map	Mesibov, Robert		190	190	1993-01-05	1993	01	05	Mesibov, Robert	millipede survey, Plomley Foundation project		hand-sampling
REM-event-1170	Australia	AU	Tasmania	Lebrina	-41.1681	147.2017	100	WGS84	0.0001	EQ 168 424 (55G 516800 5442400)	AGD66	UTM	1:25K Tasmanian government map	Mesibov, Robert		240	240	1993-01-05	1993	01	05	Mesibov, Robert	millipede survey, Plomley Foundation project		hand-sampling
REM-event-1171	Australia	AU	Tasmania	Little Forester River	-41.1261	147.3503	100	WGS84	0.0001	EQ 293 470 (55G 529300 5447000)	AGD66	UTM	1:25K Tasmanian government map	Mesibov, Robert		60	60	1993-01-05	1993	01	05	Mesibov, Robert	millipede survey, Plomley Foundation project		hand-sampling
REM-event-1172	Australia	AU	Tasmania	Nunamara	-41.3975	147.3053	100	WGS84	0.0001	EQ 254 169 (55G 525400 5416900)	AGD66	UTM	1:25K Tasmanian government map	Mesibov, Robert		380	380	1993-01-05	1993	01	05	Mesibov, Robert	millipede survey, Plomley Foundation project		hand-sampling
REM-event-1173	Australia	AU	Tasmania	Ben Lomond Rivulet	-41.7000	147.5325	100	WGS84	0.0001	EP 442 832 (55G 544200 5383200)	AGD66	UTM	1:25K Tasmanian government map	Mesibov, Robert		270	270	1993-01-06	1993	01	06	Mesibov, Robert	millipede survey, Plomley Foundation project		hand-sampling
REM-event-1174	Australia	AU	Tasmania	Manns Creek	-41.5417	147.4942	100	WGS84	0.0001	EQ 411 008 (55G 541100 5400800)	AGD66	UTM	1:25K Tasmanian government map	Mesibov, Robert		490	490	1993-01-06	1993	01	06	Mesibov, Robert	millipede survey, Plomley Foundation project		hand-sampling
REM-event-1175	Australia	AU	Tasmania	Rose Rivulet	-41.5333	147.3467	100	WGS84	0.0001	EQ 288 018 (55G 528800 5401800)	AGD66	UTM	1:25K Tasmanian government map	Mesibov, Robert		290	290	1993-01-06	1993	01	06	Mesibov, Robert	millipede survey, Plomley Foundation project		hand-sampling
REM-event-1176	Australia	AU	Tasmania	Brady Kayes Lookout	-41.4919	147.5356	100	WGS84	0.0001	EQ 446 063 (55G 544600 5406300)	AGD66	UTM	1:25K Tasmanian government map	Mesibov, Robert		480	480	1993-01-07	1993	01	07	Mesibov, Robert	millipede survey, Plomley Foundation project		hand-sampling
REM-event-1177	Australia	AU	Tasmania	Carneys Creek	-41.4228	147.5136	100	WGS84	0.0001	EQ 428 140 (55G 542800 5414000)	AGD66	UTM	1:25K Tasmanian government map	Mesibov, Robert		440	440	1993-01-07	1993	01	07	Mesibov, Robert	millipede survey, Plomley Foundation project		hand-sampling
REM-event-1178	Australia	AU	Tasmania	Chimney Saddle	-41.5011	147.2950	100	WGS84	0.0001	EQ 245 054 (55G 524500 5405400)	AGD66	UTM	1:25K Tasmanian government map	Mesibov, Robert		190	190	1993-01-07	1993	01	07	Mesibov, Robert	millipede survey, Plomley Foundation project		hand-sampling
REM-event-1179	Australia	AU	Tasmania	Musselboro Creek	-41.4394	147.4358	100	WGS84	0.0001	EQ 363 122 (55G 536300 5412200)	AGD66	UTM	1:25K Tasmanian government map	Mesibov, Robert		500	500	1993-01-07	1993	01	07	Mesibov, Robert	millipede survey, Plomley Foundation project		hand-sampling
REM-event-1180	Australia	AU	Tasmania	Tea Tree Creek	-41.5286	147.3694	100	WGS84	0.0001	EQ 307 023 (55G 530700 5402300)	AGD66	UTM	1:25K Tasmanian government map	Mesibov, Robert		400	400	1993-01-07	1993	01	07	Mesibov, Robert	millipede survey, Plomley Foundation project		hand-sampling
REM-event-1181	Australia	AU	Tasmania	Traills Point	-41.4431	147.5892	100	WGS84	0.0001	EQ 491 117 (55G 549100 5411700)	AGD66	UTM	1:25K Tasmanian government map	Mesibov, Robert		660	660	1993-01-07	1993	01	07	Mesibov, Robert	millipede survey, Plomley Foundation project		hand-sampling
REM-event-1182	Australia	AU	Tasmania	Nisbet Creek	-41.6397	147.7242	100	WGS84	0.0001	EP 602 898 (55G 560200 5389800)	AGD66	UTM	1:25K Tasmanian government map	Mesibov, Robert		680	680	1993-01-11	1993	01	11	Mesibov, Robert	millipede survey, Plomley Foundation project		hand-sampling
REM-event-1183	Australia	AU	Tasmania	Rossarden	-41.6656	147.7544	100	WGS84	0.0001	EP 627 869 (55G 562700 5386900)	AGD66	UTM	1:25K Tasmanian government map	Mesibov, Robert		630	630	1993-01-11	1993	01	11	Mesibov, Robert	millipede survey, Plomley Foundation project		hand-sampling
REM-event-1184	Australia	AU	Tasmania	Sawpit Hill	-41.5242	147.4053	100	WGS84	0.0001	EQ 337 028 (55G 533700 5402800)	AGD66	UTM	1:25K Tasmanian government map	Mesibov, Robert		450	450	1993-01-11	1993	01	11	Mesibov, Robert	millipede survey, Plomley Foundation project		hand-sampling
REM-event-1185	Australia	AU	Tasmania	Storys Creek	-41.6269	147.7372	100	WGS84	0.0001	EP 613 912 (55G 561300 5391200)	AGD66	UTM	1:25K Tasmanian government map	Mesibov, Robert		750	750	1993-01-11	1993	01	11	Mesibov, Robert	millipede survey, Plomley Foundation project		hand-sampling
REM-event-1186	Australia	AU	Tasmania	Tower Hill	-41.5367	147.8742	100	WGS84	0.0001	EQ 728 011 (55G 572800 5401100)	AGD66	UTM	1:25K Tasmanian government map	Mesibov, Robert		690	690	1993-01-11	1993	01	11	Mesibov, Robert	millipede survey, Plomley Foundation project		hand-sampling
REM-event-1187	Australia	AU	Tasmania	Chinaman Corner	-41.3817	147.7692	100	WGS84	0.0001	EQ 642 184 (55G 564200 5418400)	AGD66	UTM	1:25K Tasmanian government map	Mesibov, Robert		790	790	1993-01-12	1993	01	12	Mesibov, Robert	millipede survey, Plomley Foundation project		hand-sampling
REM-event-1188	Australia	AU	Tasmania	Dans Rivulet	-41.4322	147.8728	100	WGS84	0.0001	EQ 728 127 (55G 572800 5412700)	AGD66	UTM	1:25K Tasmanian government map	Mesibov, Robert		310	310	1993-01-12	1993	01	12	Mesibov, Robert	millipede survey, Plomley Foundation project		hand-sampling
REM-event-1189	Australia	AU	Tasmania	Evercreech Forest Reserve	-41.3992	147.9739	100	WGS84	0.0001	EQ 813 163 (55G 581300 5416300)	AGD66	UTM	1:25K Tasmanian government map	Mesibov, Robert		350	350	1993-01-12	1993	01	12	Mesibov, Robert	millipede survey, Plomley Foundation project		hand-sampling
REM-event-1190	Australia	AU	Tasmania	Fingal	-41.6247	147.9317	100	WGS84	0.0001	EP 775 913 (55G 577500 5391300)	AGD66	UTM	1:25K Tasmanian government map	Mesibov, Robert		350	350	1993-01-12	1993	01	12	Mesibov, Robert	millipede survey, Plomley Foundation project		hand-sampling
REM-event-1191	Australia	AU	Tasmania	Fingal Tier	-41.6586	148.0764	100	WGS84	0.0001	EP 895 874 (55G 589500 5387400)	AGD66	UTM	1:25K Tasmanian government map	Mesibov, Robert		840	840	1993-01-12	1993	01	12	Mesibov, Robert	millipede survey, Plomley Foundation project		hand-sampling
REM-event-1192	Australia	AU	Tasmania	Mathinna Plains	-41.3486	147.7378	100	WGS84	0.0001	EQ 616 221 (55G 561600 5422100)	AGD66	UTM	1:25K Tasmanian government map	Mesibov, Robert		800	800	1993-01-12	1993	01	12	Mesibov, Robert	millipede survey, Plomley Foundation project		hand-sampling
REM-event-1193	Australia	AU	Tasmania	Williams Creek	-41.4303	147.7650	100	WGS84	0.0001	EQ 638 130 (55G 563800 5413000)	AGD66	UTM	1:25K Tasmanian government map	Mesibov, Robert		450	450	1993-01-12	1993	01	12	Mesibov, Robert	millipede survey, Plomley Foundation project		hand-sampling
REM-event-1194	Australia	AU	Tasmania	Forest Lodge	-41.2794	147.9400	100	WGS84	0.0001	EQ 786 296 (55G 578600 5429600)	AGD66	UTM	1:25K Tasmanian government map	Mesibov, Robert		410	410	1993-01-13	1993	01	13	Mesibov, Robert	millipede survey, Plomley Foundation project		hand-sampling
REM-event-1195	Australia	AU	Tasmania	Legunia	-41.2725	147.7967	100	WGS84	0.0001	EQ 666 305 (55G 566600 5430500)	AGD66	UTM	1:25K Tasmanian government map	Mesibov, Robert		370	370	1993-01-13	1993	01	13	Mesibov, Robert	millipede survey, Plomley Foundation project		hand-sampling
REM-event-1196	Australia	AU	Tasmania	Loila Tier	-41.4053	148.1869	100	WGS84	0.0001	EQ 991 154 (55G 599100 5415400)	AGD66	UTM	1:25K Tasmanian government map	Mesibov, Robert		220	220	1993-01-13	1993	01	13	Mesibov, Robert	millipede survey, Plomley Foundation project		hand-sampling
REM-event-1197	Australia	AU	Tasmania	Peddles Hill	-41.2581	147.6578	100	WGS84	0.0001	EQ 550 322 (55G 555000 5432200)	AGD66	UTM	1:25K Tasmanian government map	Mesibov, Robert		310	310	1993-01-13	1993	01	13	Mesibov, Robert	millipede survey, Plomley Foundation project		hand-sampling
REM-event-1198	Australia	AU	Tasmania	Diddleum Plains	-41.3336	147.5069	100	WGS84	0.0001	EQ 423 239 (55G 542300 5423900)	AGD66	UTM	1:25K Tasmanian government map	Mesibov, Robert		620	620	1993-01-14	1993	01	14	Mesibov, Robert	millipede survey, Plomley Foundation project		hand-sampling
REM-event-1199	Australia	AU	Tasmania	Patersonia Rivulet	-41.3081	147.3347	100	WGS84	0.0001	EQ 279 268 (55G 527900 5426800)	AGD66	UTM	1:25K Tasmanian government map	Mesibov, Robert		410	410	1993-01-14	1993	01	14	Mesibov, Robert	millipede survey, Plomley Foundation project		hand-sampling
REM-event-1200	Australia	AU	Tasmania	Pecks Hill	-41.3233	147.3383	100	WGS84	0.0001	EQ 282 251 (55G 528200 5425100)	AGD66	UTM	1:25K Tasmanian government map	Mesibov, Robert		450	450	1993-01-14	1993	01	14	Mesibov, Robert	millipede survey, Plomley Foundation project		hand-sampling
REM-event-1201	Australia	AU	Tasmania	Seven Time Creek	-41.3178	147.4053	100	WGS84	0.0001	EQ 338 257 (55G 533800 5425700)	AGD66	UTM	1:25K Tasmanian government map	Mesibov, Robert		490	490	1993-01-14	1993	01	14	Mesibov, Robert	millipede survey, Plomley Foundation project		hand-sampling
REM-event-1202	Australia	AU	Tasmania	Upper Natone	-41.2511	145.8925	100	WGS84	0.0001	DQ 071 326 (55G 407100 5432600)	AGD66	UTM	1:25K Tasmanian government map	Mesibov, Robert		370	370	1993-02-14	1993	02	14	Mesibov, Robert	millipede survey, Plomley Foundation project		hand-sampling
REM-event-1203	Australia	AU	Tasmania	Bellettes Creek	-42.9414	147.9219	100	WGS84	0.0001	EN 751 451 (55G 575100 5245100)	AGD66	UTM	1:25K Tasmanian government map	Mesibov, Robert		120	120	1993-02-24	1993	02	24	Mesibov, Robert	millipede survey, Plomley Foundation project		hand-sampling
REM-event-1204	Australia	AU	Tasmania	Fazackerleys Sugarloaf	-42.8831	147.7850	100	WGS84	0.0001	EN 640 517 (55G 564000 5251700)	AGD66	UTM	1:25K Tasmanian government map	Mesibov, Robert		70	70	1993-02-24	1993	02	24	Mesibov, Robert	millipede survey, Plomley Foundation project		hand-sampling
REM-event-1205	Australia	AU	Tasmania	Wellard Rivulet	-42.9372	147.8961	100	WGS84	0.0001	EN 730 456 (55G 573000 5245600)	AGD66	UTM	1:25K Tasmanian government map	Mesibov, Robert		140	140	1993-02-24	1993	02	24	Mesibov, Robert	millipede survey, Plomley Foundation project		hand-sampling
REM-event-1206	Australia	AU	Tasmania	Christmas Hills	-40.9964	144.9861	100	WGS84	0.0001	CQ 305 595 (55G 330500 5459500)	AGD66	UTM	1:25K Tasmanian government map	Mesibov, Robert				1993-03-07	1993	03	07	Mesibov, Robert | Ruhberg, Hilke | Rhode, Birgit			hand-sampling
REM-event-1207	Australia	AU	Tasmania	The Fingerpost area - Deep Gully Creek	-41.4172	145.5953	100	WGS84	0.0001	CQ 820 140 (55G 382000 5414000)	AGD66	UTM	1:25K Tasmanian government map	Mesibov, Robert		610	610	1993-03-08	1993	03	08	Mesibov, Robert | Ruhberg, Hilke | Rhode, Birgit			hand-sampling
REM-event-1208	Australia	AU	Tasmania	on "Aplico" property	-41.4881	147.3931	100	WGS84	0.0001	EQ 327 068 (55G 532700 5406800)	AGD66	UTM	1:25K Tasmanian government map	Mesibov, Robert		400	400	1993-03-09	1993	03	09	Mesibov, Robert	millipede survey, Plomley Foundation project		hand-sampling
REM-event-1209	Australia	AU	Tasmania	St Patricks River	-41.4144	147.3136	100	WGS84	0.0001	EQ 261 150 (55G 526100 5415000)	AGD66	UTM	1:25K Tasmanian government map	Mesibov, Robert		360	360	1993-03-09	1993	03	09	Mesibov, Robert	millipede survey, Plomley Foundation project		hand-sampling
REM-event-1210	Australia	AU	Tasmania	Weavers Creek	-41.4297	147.3628	100	WGS84	0.0001	EQ 302 133 (55G 530200 5413300)	AGD66	UTM	1:25K Tasmanian government map	Mesibov, Robert		690	690	1993-03-09	1993	03	09	Mesibov, Robert	millipede survey, Plomley Foundation project		hand-sampling
REM-event-1211	Australia	AU	Tasmania	Carters Creek	-41.0725	147.6822	100	WGS84	0.0001	EQ 572 528 (55G 557200 5452800)	AGD66	UTM	1:25K Tasmanian government map	Mesibov, Robert		150	150	1993-03-10	1993	03	10	Mesibov, Robert	millipede survey, Plomley Foundation project		hand-sampling
REM-event-1212	Australia	AU	Tasmania	Eagle Hill	-41.0247	147.6556	100	WGS84	0.0001	EQ 550 581 (55G 555000 5458100)	AGD66	UTM	1:25K Tasmanian government map	Mesibov, Robert		170	170	1993-03-10	1993	03	10	Mesibov, Robert	millipede survey, Plomley Foundation project		hand-sampling
REM-event-1213	Australia	AU	Tasmania	Fern Creek	-41.0778	147.6978	100	WGS84	0.0001	EQ 585 522 (55G 558500 5452200)	AGD66	UTM	1:25K Tasmanian government map	Mesibov, Robert		260	260	1993-03-10	1993	03	10	Mesibov, Robert	millipede survey, Plomley Foundation project		hand-sampling
REM-event-1214	Australia	AU	Tasmania	Little Williams Hill	-41.0572	147.6403	100	WGS84	0.0001	EQ 537 545 (55G 553700 5454500)	AGD66	UTM	1:25K Tasmanian government map	Mesibov, Robert		80	80	1993-03-10	1993	03	10	Mesibov, Robert	millipede survey, Plomley Foundation project		hand-sampling
REM-event-1215	Australia	AU	Tasmania	Oxberry Creek	-41.0444	147.6747	100	WGS84	0.0001	EQ 566 559 (55G 556600 5455900)	AGD66	UTM	1:25K Tasmanian government map	Mesibov, Robert		170	170	1993-03-10	1993	03	10	Mesibov, Robert	millipede survey, Plomley Foundation project		hand-sampling
REM-event-1216	Australia	AU	Tasmania	Speck Creek	-41.0633	147.6869	100	WGS84	0.0001	EQ 576 538 (55G 557600 5453800)	AGD66	UTM	1:25K Tasmanian government map	Mesibov, Robert		230	230	1993-03-10	1993	03	10	Mesibov, Robert	millipede survey, Plomley Foundation project		hand-sampling
REM-event-1217	Australia	AU	Tasmania	Speck Creek	-41.0644	147.6656	100	WGS84	0.0001	EQ 558 537 (55G 555800 5453700)	AGD66	UTM	1:25K Tasmanian government map	Mesibov, Robert		150	150	1993-03-10	1993	03	10	Mesibov, Robert	millipede survey, Plomley Foundation project		hand-sampling
REM-event-1218	Australia	AU	Tasmania	Williams Hill	-41.0544	147.6653	100	WGS84	0.0001	EQ 558 548 (55G 555800 5454800)	AGD66	UTM	1:25K Tasmanian government map	Mesibov, Robert		300	300	1993-03-10	1993	03	10	Mesibov, Robert	millipede survey, Plomley Foundation project		hand-sampling
REM-event-1219	Australia	AU	Tasmania	Ben Nevis	-41.4158	147.6450	100	WGS84	0.0001	EQ 538 147 (55G 553800 5414700)	AGD66	UTM	1:25K Tasmanian government map	Mesibov, Robert		890	890	1993-03-15	1993	03	15	Mesibov, Robert	millipede survey, Plomley Foundation project		hand-sampling
REM-event-1220	Australia	AU	Tasmania	Billybrook Creek	-41.4286	147.5903	100	WGS84	0.0001	EQ 492 133 (55G 549200 5413300)	AGD66	UTM	1:25K Tasmanian government map	Mesibov, Robert		780	780	1993-03-15	1993	03	15	Mesibov, Robert	millipede survey, Plomley Foundation project		hand-sampling
REM-event-1221	Australia	AU	Tasmania	Ikes Creek	-41.4625	147.6744	100	WGS84	0.0001	EQ 562 095 (55G 556200 5409500)	AGD66	UTM	1:25K Tasmanian government map	Mesibov, Robert		810	810	1993-03-15	1993	03	15	Mesibov, Robert	millipede survey, Plomley Foundation project		hand-sampling
REM-event-1222	Australia	AU	Tasmania	Jones Lookout	-41.4658	147.7356	100	WGS84	0.0001	EQ 613 091 (55G 561300 5409100)	AGD66	UTM	1:25K Tasmanian government map	Mesibov, Robert		630	630	1993-03-15	1993	03	15	Mesibov, Robert	millipede survey, Plomley Foundation project		hand-sampling
REM-event-1223	Australia	AU	Tasmania	Barrows Creek	-41.4394	148.0056	100	WGS84	0.0001	EQ 839 118 (55G 583900 5411800)	AGD66	UTM	1:25K Tasmanian government map	Mesibov, Robert		400	400	1993-03-17	1993	03	17	Mesibov, Robert	millipede survey, Plomley Foundation project		hand-sampling
REM-event-1224	Australia	AU	Tasmania	Branxholm	-41.1425	147.7258	100	WGS84	0.0001	EQ 608 450 (55G 560800 5445000)	AGD66	UTM	1:25K Tasmanian government map	Mesibov, Robert		190	190	1993-03-17	1993	03	17	Mesibov, Robert	millipede survey, Plomley Foundation project		hand-sampling
REM-event-1225	Australia	AU	Tasmania	Carters Creek	-41.3844	148.1125	100	WGS84	0.0001	EQ 929 178 (55G 592900 5417800)	AGD66	UTM	1:25K Tasmanian government map	Mesibov, Robert		210	210	1993-03-17	1993	03	17	Mesibov, Robert	millipede survey, Plomley Foundation project		hand-sampling
REM-event-1226	Australia	AU	Tasmania	Constance Creek	-41.0881	147.7742	100	WGS84	0.0001	EQ 649 510 (55G 564900 5451000)	AGD66	UTM	1:25K Tasmanian government map	Mesibov, Robert		150	150	1993-03-17	1993	03	17	Mesibov, Robert	millipede survey, Plomley Foundation project		hand-sampling
REM-event-1227	Australia	AU	Tasmania	Queen of the Earth Creek	-41.4247	148.0400	100	WGS84	0.0001	EQ 868 134 (55G 586800 5413400)	AGD66	UTM	1:25K Tasmanian government map	Mesibov, Robert		470	470	1993-03-17	1993	03	17	Mesibov, Robert	millipede survey, Plomley Foundation project		hand-sampling
REM-event-1228	Australia	AU	Tasmania	Boobyalla River	-41.0275	147.8161	100	WGS84	0.0001	EQ 685 577 (55G 568500 5457700)	AGD66	UTM	1:25K Tasmanian government map	Mesibov, Robert		130	130	1993-03-18	1993	03	18	Mesibov, Robert	millipede survey, Plomley Foundation project		hand-sampling
REM-event-1229	Australia	AU	Tasmania	Forester Plantation	-41.0458	147.7342	100	WGS84	0.0001	EQ 616 557 (55G 561600 5455700)	AGD66	UTM	1:25K Tasmanian government map	Mesibov, Robert		190	190	1993-03-18	1993	03	18	Mesibov, Robert	millipede survey, Plomley Foundation project		hand-sampling
REM-event-1230	Australia	AU	Tasmania	Great Forester River	-41.1514	147.5842	100	WGS84	0.0001	EQ 489 441 (55G 548900 5444100)	AGD66	UTM	1:25K Tasmanian government map	Mesibov, Robert		160	160	1993-03-18	1993	03	18	Mesibov, Robert	millipede survey, Plomley Foundation project		hand-sampling
REM-event-1231	Australia	AU	Tasmania	Mt Horror	-41.0550	147.7200	100	WGS84	0.0001	EQ 604 547 (55G 560400 5454700)	AGD66	UTM	1:25K Tasmanian government map	Mesibov, Robert		220	220	1993-03-18	1993	03	18	Mesibov, Robert	millipede survey, Plomley Foundation project		hand-sampling
REM-event-1232	Australia	AU	Tasmania	Oxberry Creek	-41.0444	147.6878	100	WGS84	0.0001	EQ 577 559 (55G 557700 5455900)	AGD66	UTM	1:25K Tasmanian government map	Mesibov, Robert		150	150	1993-03-18	1993	03	18	Mesibov, Robert	millipede survey, Plomley Foundation project		hand-sampling
REM-event-1233	Australia	AU	Tasmania	Speck Creek	-41.0536	147.6750	100	WGS84	0.0001	EQ 566 549 (55G 556600 5454900)	AGD66	UTM	1:25K Tasmanian government map	Mesibov, Robert		290	290	1993-03-18	1993	03	18	Mesibov, Robert	millipede survey, Plomley Foundation project		hand-sampling
REM-event-1234	Australia	AU	Tasmania	Speck Creek	-41.0561	147.6869	100	WGS84	0.0001	EQ 576 546 (55G 557600 5454600)	AGD66	UTM	1:25K Tasmanian government map	Mesibov, Robert		260	260	1993-03-18	1993	03	18	Mesibov, Robert	millipede survey, Plomley Foundation project		hand-sampling
REM-event-1235	Australia	AU	Tasmania	Speck Creek	-41.0600	147.6642	100	WGS84	0.0001	EQ 557 542 (55G 555700 5454200)	AGD66	UTM	1:25K Tasmanian government map	Mesibov, Robert		330	330	1993-03-18	1993	03	18	Mesibov, Robert	millipede survey, Plomley Foundation project		hand-sampling
REM-event-1236	Australia	AU	Tasmania	Speck Creek	-41.0644	147.6750	100	WGS84	0.0001	EQ 566 537 (55G 556600 5453700)	AGD66	UTM	1:25K Tasmanian government map	Mesibov, Robert		130	130	1993-03-18	1993	03	18	Mesibov, Robert	millipede survey, Plomley Foundation project		hand-sampling
REM-event-1237	Australia	AU	Tasmania	Tomahawk River	-41.0433	147.7106	100	WGS84	0.0001	EQ 596 560 (55G 559600 5456000)	AGD66	UTM	1:25K Tasmanian government map	Mesibov, Robert		220	220	1993-03-18	1993	03	18	Mesibov, Robert	millipede survey, Plomley Foundation project		hand-sampling
REM-event-1238	Australia	AU	Tasmania	Tomahawk River	-41.0633	147.6942	100	WGS84	0.0001	EQ 582 538 (55G 558200 5453800)	AGD66	UTM	1:25K Tasmanian government map	Mesibov, Robert		230	230	1993-03-18	1993	03	18	Mesibov, Robert	millipede survey, Plomley Foundation project		hand-sampling
REM-event-1239	Australia	AU	Tasmania	Williams Hill	-41.0508	147.6583	100	WGS84	0.0001	EQ 552 552 (55G 555200 5455200)	AGD66	UTM	1:25K Tasmanian government map	Mesibov, Robert		380	380	1993-03-18	1993	03	18	Mesibov, Robert	millipede survey, Plomley Foundation project		hand-sampling
REM-event-1240	Australia	AU	Tasmania	Williams Hill	-41.0564	147.6606	100	WGS84	0.0001	EQ 554 546 (55G 555400 5454600)	AGD66	UTM	1:25K Tasmanian government map	Mesibov, Robert		350	350	1993-03-18	1993	03	18	Mesibov, Robert	millipede survey, Plomley Foundation project		hand-sampling
REM-event-1241	Australia	AU	Tasmania	Retreat	-41.1661	147.1658	100	WGS84	0.0001	EQ 138 426 (55G 513800 5442600)	AGD66	UTM	1:25K Tasmanian government map	Mesibov, Robert		150	150	1993-03-19	1993	03	19	Mesibov, Robert	millipede survey, Plomley Foundation project		hand-sampling
REM-event-1242	Australia	AU	Tasmania	Retreat	-41.1733	147.1539	100	WGS84	0.0001	EQ 128 418 (55G 512800 5441800)	AGD66	UTM	1:25K Tasmanian government map	Mesibov, Robert		190	190	1993-03-19	1993	03	19	Mesibov, Robert	millipede survey, Plomley Foundation project		hand-sampling
REM-event-1243	Australia	AU	Tasmania	Retreat	-41.1769	147.1492	100	WGS84	0.0001	EQ 124 414 (55G 512400 5441400)	AGD66	UTM	1:25K Tasmanian government map	Mesibov, Robert		160	160	1993-03-19	1993	03	19	Mesibov, Robert	millipede survey, Plomley Foundation project		hand-sampling
REM-event-1244	Australia	AU	Tasmania	Retreat	-41.1861	147.1469	100	WGS84	0.0001	EQ 122 404 (55G 512200 5440400)	AGD66	UTM	1:25K Tasmanian government map	Mesibov, Robert		130	130	1993-03-19	1993	03	19	Mesibov, Robert	millipede survey, Plomley Foundation project		hand-sampling
REM-event-1245	Australia	AU	Tasmania	Barney Creek	-41.2017	144.6961	100	WGS84	0.0001	CQ 067 361 (55G 306700 5436100)	AGD66	UTM	1:25K Tasmanian government map	Mesibov, Robert		10	10	1993-04-06	1993	04	06	Mesibov, Robert	millipede survey, Arthur-Pieman project, National Estate Grants Program - Tasmanian Conservation Trust		hand-sampling
REM-event-1246	Australia	AU	Tasmania	N of Rebecca Creek	-41.1872	144.6917	100	WGS84	0.0001	CQ 063 377 (55G 306300 5437700)	AGD66	UTM	1:25K Tasmanian government map	Mesibov, Robert		10	10	1993-04-06	1993	04	06	Mesibov, Robert	millipede survey, Arthur-Pieman project, National Estate Grants Program - Tasmanian Conservation Trust		hand-sampling
REM-event-1247	Australia	AU	Tasmania	N of Temma	-41.2153	144.6908	250	WGS84	0.0001	CQ 063 346 (55G 306300 5434600)	AGD66	UTM	1:25K Tasmanian government map	Mesibov, Robert		0	10	1993-04-06	1993	04	06	Mesibov, Robert	millipede survey, Arthur-Pieman project, National Estate Grants Program - Tasmanian Conservation Trust		hand-sampling
REM-event-1248	Australia	AU	Tasmania	Rebecca Lagoon	-41.1928	144.6975	250	WGS84	0.0001	CQ 068 371 (55G 306800 5437100)	AGD66	UTM	1:25K Tasmanian government map	Mesibov, Robert		10	10	1993-04-06	1993	04	06	Mesibov, Robert	millipede survey, Arthur-Pieman project, National Estate Grants Program - Tasmanian Conservation Trust		hand-sampling
REM-event-1249	Australia	AU	Tasmania	Bottle Creek	-41.1025	144.6803	100	WGS84	0.0001	CQ 051 471 (55G 305100 5447100)	AGD66	UTM	1:25K Tasmanian government map	Mesibov, Robert		10	10	1993-04-07	1993	04	07	Mesibov, Robert	millipede survey, Arthur-Pieman project, National Estate Grants Program - Tasmanian Conservation Trust		hand-sampling
REM-event-1250	Australia	AU	Tasmania	Nelson Bay River	-41.1403	144.6861	100	WGS84	0.0001	CQ 057 429 (55G 305700 5442900)	AGD66	UTM	1:25K Tasmanian government map	Mesibov, Robert		20	20	1993-04-07	1993	04	07	Mesibov, Robert	millipede survey, Arthur-Pieman project, National Estate Grants Program - Tasmanian Conservation Trust		hand-sampling
REM-event-1251	Australia	AU	Tasmania	N of Nelson Bay River	-41.1347	144.6756	100	WGS84	0.0001	CQ 048 435 (55G 304800 5443500)	AGD66	UTM	1:25K Tasmanian government map	Mesibov, Robert		10	10	1993-04-07	1993	04	07	Mesibov, Robert	millipede survey, Arthur-Pieman project, National Estate Grants Program - Tasmanian Conservation Trust		hand-sampling
REM-event-1252	Australia	AU	Tasmania	N of Tiger Creek	-41.0925	144.6831	100	WGS84	0.0001	CQ 053 482 (55G 305300 5448200)	AGD66	UTM	1:25K Tasmanian government map	Mesibov, Robert		10	10	1993-04-07	1993	04	07	Mesibov, Robert	millipede survey, Arthur-Pieman project, National Estate Grants Program - Tasmanian Conservation Trust		hand-sampling
REM-event-1253	Australia	AU	Tasmania	Rebecca Creek	-41.1883	144.6964	100	WGS84	0.0001	CQ 067 376 (55G 306700 5437600)	AGD66	UTM	1:25K Tasmanian government map	Mesibov, Robert		10	10	1993-04-07	1993	04	07	Mesibov, Robert	millipede survey, Arthur-Pieman project, National Estate Grants Program - Tasmanian Conservation Trust		hand-sampling
REM-event-1254	Australia	AU	Tasmania	Rebecca Point	-41.1817	144.6858	100	WGS84	0.0001	CQ 058 383 (55G 305800 5438300)	AGD66	UTM	1:25K Tasmanian government map	Mesibov, Robert		10	10	1993-04-07	1993	04	07	Mesibov, Robert	millipede survey, Arthur-Pieman project, National Estate Grants Program - Tasmanian Conservation Trust		hand-sampling
REM-event-1255	Australia	AU	Tasmania	Sarah Anne Rocks	-41.1592	144.6747	100	WGS84	0.0001	CQ 048 408 (55G 304800 5440800)	AGD66	UTM	1:25K Tasmanian government map	Mesibov, Robert		10	10	1993-04-07	1993	04	07	Mesibov, Robert	millipede survey, Arthur-Pieman project, National Estate Grants Program - Tasmanian Conservation Trust		hand-sampling
REM-event-1256	Australia	AU	Tasmania	Sardine Creek	-41.1503	144.6822	100	WGS84	0.0001	CQ 054 418 (55G 305400 5441800)	AGD66	UTM	1:25K Tasmanian government map	Mesibov, Robert		10	10	1993-04-07	1993	04	07	Mesibov, Robert	millipede survey, Arthur-Pieman project, National Estate Grants Program - Tasmanian Conservation Trust		hand-sampling
REM-event-1257	Australia	AU	Tasmania	S of Sundown Point	-41.1283	144.6736	100	WGS84	0.0001	CQ 046 442 (55G 304600 5444200)	AGD66	UTM	1:25K Tasmanian government map	Mesibov, Robert		0	10	1993-04-07	1993	04	07	Mesibov, Robert	millipede survey, Arthur-Pieman project, National Estate Grants Program - Tasmanian Conservation Trust		hand-sampling
REM-event-1258	Australia	AU	Tasmania	Sundown Creek	-41.1169	144.6811	100	WGS84	0.0001	CQ 052 455 (55G 305200 5445500)	AGD66	UTM	1:25K Tasmanian government map	Mesibov, Robert		0	10	1993-04-07	1993	04	07	Mesibov, Robert	millipede survey, Arthur-Pieman project, National Estate Grants Program - Tasmanian Conservation Trust		hand-sampling
REM-event-1259	Australia	AU	Tasmania	Alert Creek	-41.0781	144.6753	100	WGS84	0.0001	CQ 046 498 (55G 304600 5449800)	AGD66	UTM	1:25K Tasmanian government map	Mesibov, Robert		10	10	1993-04-08	1993	04	08	Mesibov, Robert	millipede survey, Arthur-Pieman project, National Estate Grants Program - Tasmanian Conservation Trust		hand-sampling
REM-event-1260	Australia	AU	Tasmania	Bullocky Hill	-41.0836	144.6811	100	WGS84	0.0001	CQ 051 492 (55G 305100 5449200)	AGD66	UTM	1:25K Tasmanian government map	Mesibov, Robert		20	20	1993-04-08	1993	04	08	Mesibov, Robert	millipede survey, Arthur-Pieman project, National Estate Grants Program - Tasmanian Conservation Trust		hand-sampling
REM-event-1261	Australia	AU	Tasmania	Brooks Creek	-41.3125	144.7422	100	WGS84	0.0001	CQ 109 239 (55G 310900 5423900)	AGD66	UTM	1:25K Tasmanian government map	Mesibov, Robert		0	10	1993-04-16	1993	04	16	Mesibov, Robert	millipede survey, Arthur-Pieman project, National Estate Grants Program - Tasmanian Conservation Trust		hand-sampling
REM-event-1262	Australia	AU	Tasmania	Dawson River	-41.2853	144.7217	100	WGS84	0.0001	CQ 091 269 (55G 309100 5426900)	AGD66	UTM	1:25K Tasmanian government map	Mesibov, Robert		0	10	1993-04-16	1993	04	16	Mesibov, Robert	millipede survey, Arthur-Pieman project, National Estate Grants Program - Tasmanian Conservation Trust		hand-sampling
REM-event-1263	Australia	AU	Tasmania	Gannet Point	-41.2997	144.7283	100	WGS84	0.0001	CQ 097 253 (55G 309700 5425300)	AGD66	UTM	1:25K Tasmanian government map	Mesibov, Robert		10	10	1993-04-16	1993	04	16	Mesibov, Robert	millipede survey, Arthur-Pieman project, National Estate Grants Program - Tasmanian Conservation Trust		hand-sampling
REM-event-1264	Australia	AU	Tasmania	S of Ordnance Point	-41.3233	144.7406	100	WGS84	0.0001	CQ 108 227 (55G 310800 5422700)	AGD66	UTM	1:25K Tasmanian government map	Mesibov, Robert		0	10	1993-04-16	1993	04	16	Mesibov, Robert	millipede survey, Arthur-Pieman project, National Estate Grants Program - Tasmanian Conservation Trust		hand-sampling
REM-event-1265	Australia	AU	Tasmania	Daisy River	-41.3492	144.7733	100	WGS84	0.0001	CQ 136 199 (55G 313600 5419900)	AGD66	UTM	1:25K Tasmanian government map	Mesibov, Robert		0	10	1993-04-17	1993	04	17	Mesibov, Robert	millipede survey, Arthur-Pieman project, National Estate Grants Program - Tasmanian Conservation Trust		hand-sampling
REM-event-1266	Australia	AU	Tasmania	Greenes Creek	-41.3308	144.7489	100	WGS84	0.0001	CQ 115 219 (55G 311500 5421900)	AGD66	UTM	1:25K Tasmanian government map	Mesibov, Robert		0	10	1993-04-17	1993	04	17	Mesibov, Robert	millipede survey, Arthur-Pieman project, National Estate Grants Program - Tasmanian Conservation Trust		hand-sampling
REM-event-1267	Australia	AU	Tasmania	Pedder River	-41.4089	144.7844	100	WGS84	0.0001	CQ 147 133 (55G 314700 5413300)	AGD66	UTM	1:25K Tasmanian government map	Mesibov, Robert		10	10	1993-04-17	1993	04	17	Mesibov, Robert	millipede survey, Arthur-Pieman project, National Estate Grants Program - Tasmanian Conservation Trust		hand-sampling
REM-event-1268	Australia	AU	Tasmania	Venables Corner	-41.4142	144.7733	100	WGS84	0.0001	CQ 138 127 (55G 313800 5412700)	AGD66	UTM	1:25K Tasmanian government map	Mesibov, Robert		0	10	1993-04-17	1993	04	17	Mesibov, Robert	millipede survey, Arthur-Pieman project, National Estate Grants Program - Tasmanian Conservation Trust		hand-sampling
REM-event-1269	Australia	AU	Tasmania	Wild Wave River mouth	-41.3675	144.7833	100	WGS84	0.0001	CQ 145 179 (55G 314500 5417900)	AGD66	UTM	1:25K Tasmanian government map	Mesibov, Robert		0	10	1993-04-17	1993	04	17	Mesibov, Robert	millipede survey, Arthur-Pieman project, National Estate Grants Program - Tasmanian Conservation Trust		hand-sampling
REM-event-1270	Australia	AU	Tasmania	Wild Wave River	-41.3694	144.7906	100	WGS84	0.0001	CQ 151 177 (55G 315100 5417700)	AGD66	UTM	1:25K Tasmanian government map	Mesibov, Robert		0	10	1993-04-18	1993	04	18	Mesibov, Robert	millipede survey, Arthur-Pieman project, National Estate Grants Program - Tasmanian Conservation Trust		hand-sampling
REM-event-1271	Australia	AU	Tasmania	No Mans Creek	-41.2572	144.7214	100	WGS84	0.0001	CQ 090 300 (55G 309000 5430000)	AGD66	UTM	1:25K Tasmanian government map	Mesibov, Robert		20	20	1993-04-19	1993	04	19	Mesibov, Robert	millipede survey, Arthur-Pieman project, National Estate Grants Program - Tasmanian Conservation Trust		hand-sampling
REM-event-1272	Australia	AU	Tasmania	Fern Creek	-41.0833	147.6706	100	WGS84	0.0001	EQ 562 516 (55G 556200 5451600)	AGD66	UTM	1:25K Tasmanian government map	Mesibov, Robert		90	90	1993-04-24	1993	04	24	Mesibov, Robert	millipede survey, Plomley Foundation project		hand-sampling
REM-event-1273	Australia	AU	Tasmania	Mt Horror	-41.0858	147.7014	100	WGS84	0.0001	EQ 588 513 (55G 558800 5451300)	AGD66	UTM	1:25K Tasmanian government map	Mesibov, Robert		200	200	1993-04-24	1993	04	24	Mesibov, Robert	millipede survey, Plomley Foundation project		hand-sampling
REM-event-1274	Australia	AU	Tasmania	Pearly Brook	-41.0672	147.6511	100	WGS84	0.0001	EQ 546 534 (55G 554600 5453400)	AGD66	UTM	1:25K Tasmanian government map	Mesibov, Robert		70	70	1993-04-24	1993	04	24	Mesibov, Robert	millipede survey, Plomley Foundation project		hand-sampling
REM-event-1275	Australia	AU	Tasmania	Native Well Bay	-41.4275	144.7669	100	WGS84	0.0001	CQ 133 112 (55G 313300 5411200)	AGD66	UTM	1:25K Tasmanian government map	Mesibov, Robert		10	10	1993-04-30	1993	04	30	Mesibov, Robert	millipede survey, Arthur-Pieman project, National Estate Grants Program - Tasmanian Conservation Trust		hand-sampling
REM-event-1276	Australia	AU	Tasmania	N of Skull Creek	-41.4614	144.7969	100	WGS84	0.0001	CQ 159 075 (55G 315900 5407500)	AGD66	UTM	1:25K Tasmanian government map	Mesibov, Robert		10	10	1993-04-30	1993	04	30	Mesibov, Robert	millipede survey, Arthur-Pieman project, National Estate Grants Program - Tasmanian Conservation Trust		hand-sampling
REM-event-1277	Australia	AU	Tasmania	Sea Devil Rivulet	-41.4469	144.7950	100	WGS84	0.0001	CQ 157 091 (55G 315700 5409100)	AGD66	UTM	1:25K Tasmanian government map	Mesibov, Robert		0	10	1993-04-30	1993	04	30	Mesibov, Robert	millipede survey, Arthur-Pieman project, National Estate Grants Program - Tasmanian Conservation Trust		hand-sampling
REM-event-1278	Australia	AU	Tasmania	S of Italian River	-41.4889	144.8211	100	WGS84	0.0001	CQ 180 045 (55G 318000 5404500)	AGD66	UTM	1:25K Tasmanian government map	Mesibov, Robert		10	10	1993-04-30	1993	04	30	Mesibov, Robert	millipede survey, Arthur-Pieman project, National Estate Grants Program - Tasmanian Conservation Trust		hand-sampling
REM-event-1279	Australia	AU	Tasmania	Chimney Creek	-41.5356	144.8628	100	WGS84	0.0001	CP 216 994 (55G 321600 5399400)	AGD66	UTM	1:25K Tasmanian government map	Mesibov, Robert		10	10	1993-05-01	1993	05	01	Mesibov, Robert	millipede survey, Arthur-Pieman project, National Estate Grants Program - Tasmanian Conservation Trust		hand-sampling
REM-event-1280	Australia	AU	Tasmania	Hunters Creek	-41.5228	144.8561	100	WGS84	0.0001	CQ 210 008 (55G 321000 5400800)	AGD66	UTM	1:25K Tasmanian government map	Mesibov, Robert		10	10	1993-05-01	1993	05	01	Mesibov, Robert	millipede survey, Arthur-Pieman project, National Estate Grants Program - Tasmanian Conservation Trust		hand-sampling
REM-event-1281	Australia	AU	Tasmania	Interview River	-41.5811	144.8889	100	WGS84	0.0001	CP 239 944 (55G 323900 5394400)	AGD66	UTM	1:25K Tasmanian government map	Mesibov, Robert		30	40	1993-05-01	1993	05	01	Mesibov, Robert	millipede survey, Arthur-Pieman project, National Estate Grants Program - Tasmanian Conservation Trust		hand-sampling
REM-event-1282	Australia	AU	Tasmania	Lanes Tor	-41.5892	144.8897	100	WGS84	0.0001	CP 240 935 (55G 324000 5393500)	AGD66	UTM	1:25K Tasmanian government map	Mesibov, Robert		10	10	1993-05-01	1993	05	01	Mesibov, Robert	millipede survey, Arthur-Pieman project, National Estate Grants Program - Tasmanian Conservation Trust		hand-sampling
REM-event-1283	Australia	AU	Tasmania	Monster Creek	-41.5619	144.8775	100	WGS84	0.0001	CP 229 965 (55G 322900 5396500)	AGD66	UTM	1:25K Tasmanian government map	Mesibov, Robert		10	10	1993-05-01	1993	05	01	Mesibov, Robert	millipede survey, Arthur-Pieman project, National Estate Grants Program - Tasmanian Conservation Trust		hand-sampling
REM-event-1284	Australia	AU	Tasmania	N of Interview River	-41.5747	144.8842	100	WGS84	0.0001	CP 235 951 (55G 323500 5395100)	AGD66	UTM	1:25K Tasmanian government map	Mesibov, Robert		10	10	1993-05-01	1993	05	01	Mesibov, Robert	millipede survey, Arthur-Pieman project, National Estate Grants Program - Tasmanian Conservation Trust		hand-sampling
REM-event-1285	Australia	AU	Tasmania	N of Lagoon River	-41.5033	144.8314	100	WGS84	0.0001	CQ 189 029 (55G 318900 5402900)	AGD66	UTM	1:25K Tasmanian government map	Mesibov, Robert		0	10	1993-05-01	1993	05	01	Mesibov, Robert	millipede survey, Arthur-Pieman project, National Estate Grants Program - Tasmanian Conservation Trust		hand-sampling
REM-event-1286	Australia	AU	Tasmania	S of Lagoon River	-41.5128	144.8431	100	WGS84	0.0001	CQ 199 019 (55G 319900 5401900)	AGD66	UTM	1:25K Tasmanian government map	Mesibov, Robert		30	30	1993-05-01	1993	05	01	Mesibov, Robert	millipede survey, Arthur-Pieman project, National Estate Grants Program - Tasmanian Conservation Trust		hand-sampling
REM-event-1287	Australia	AU	Tasmania	Ford Creek	-41.6139	144.9058	100	WGS84	0.0001	CP 254 908 (55G 325400 5390800)	AGD66	UTM	1:25K Tasmanian government map	Mesibov, Robert		20	20	1993-05-02	1993	05	02	Mesibov, Robert	millipede survey, Arthur-Pieman project, National Estate Grants Program - Tasmanian Conservation Trust		hand-sampling
REM-event-1288	Australia	AU	Tasmania	Italian River	-41.4769	144.8144	100	WGS84	0.0001	CQ 174 058 (55G 317400 5405800)	AGD66	UTM	1:25K Tasmanian government map	Mesibov, Robert		0	10	1993-05-02	1993	05	02	Mesibov, Robert	millipede survey, Arthur-Pieman project, National Estate Grants Program - Tasmanian Conservation Trust		hand-sampling
REM-event-1289	Australia	AU	Tasmania	N of Italian River	-41.4753	144.8169	100	WGS84	0.0001	CQ 176 060 (55G 317600 5406000)	AGD66	UTM	1:25K Tasmanian government map	Mesibov, Robert		0	10	1993-05-02	1993	05	02	Mesibov, Robert	millipede survey, Arthur-Pieman project, National Estate Grants Program - Tasmanian Conservation Trust		hand-sampling
REM-event-1290	Australia	AU	Tasmania	N of Rocky Creek	-41.6028	144.8953	100	WGS84	0.0001	CP 245 920 (55G 324500 5392000)	AGD66	UTM	1:25K Tasmanian government map	Mesibov, Robert		10	10	1993-05-02	1993	05	02	Mesibov, Robert	millipede survey, Arthur-Pieman project, National Estate Grants Program - Tasmanian Conservation Trust		hand-sampling
REM-event-1291	Australia	AU	Tasmania	Rocky Creek	-41.6083	144.8989	100	WGS84	0.0001	CP 248 914 (55G 324800 5391400)	AGD66	UTM	1:25K Tasmanian government map	Mesibov, Robert		0	10	1993-05-02	1993	05	02	Mesibov, Robert	millipede survey, Arthur-Pieman project, National Estate Grants Program - Tasmanian Conservation Trust		hand-sampling
REM-event-1292	Australia	AU	Tasmania	Sandy Cape	-41.4186	144.7722	100	WGS84	0.0001	CQ 137 122 (55G 313700 5412200)	AGD66	UTM	1:25K Tasmanian government map	Mesibov, Robert		10	10	1993-05-03	1993	05	03	Mesibov, Robert	millipede survey, Arthur-Pieman project, National Estate Grants Program - Tasmanian Conservation Trust		hand-sampling
REM-event-1293	Australia	AU	Tasmania	Thornton River	-41.3392	144.7653	100	WGS84	0.0001	CQ 129 210 (55G 312900 5421000)	AGD66	UTM	1:25K Tasmanian government map	Mesibov, Robert		10	10	1993-05-03	1993	05	03	Mesibov, Robert	millipede survey, Arthur-Pieman project, National Estate Grants Program - Tasmanian Conservation Trust		hand-sampling
REM-event-1294	Australia	AU	Tasmania	Little Eel Creek	-41.2406	144.7017	100	WGS84	0.0001	CQ 073 318 (55G 307300 5431800)	AGD66	UTM	1:25K Tasmanian government map	Mesibov, Robert		10	10	1993-05-08	1993	05	08	Mesibov, Robert	millipede survey, Arthur-Pieman project, National Estate Grants Program - Tasmanian Conservation Trust		hand-sampling
REM-event-1295	Australia	AU	Tasmania	N of Poppys Lagoon	-41.2189	144.6917	100	WGS84	0.0001	CQ 064 342 (55G 306400 5434200)	AGD66	UTM	1:25K Tasmanian government map	Mesibov, Robert		0	10	1993-05-08	1993	05	08	Mesibov, Robert	millipede survey, Arthur-Pieman project, National Estate Grants Program - Tasmanian Conservation Trust		hand-sampling
REM-event-1296	Australia	AU	Tasmania	Pardoe Creek	-41.2508	144.7108	100	WGS84	0.0001	CQ 081 307 (55G 308100 5430700)	AGD66	UTM	1:25K Tasmanian government map	Mesibov, Robert		20	20	1993-05-08	1993	05	08	Mesibov, Robert	millipede survey, Arthur-Pieman project, National Estate Grants Program - Tasmanian Conservation Trust		hand-sampling
REM-event-1297	Australia	AU	Tasmania	Arthur Beach	-41.0661	144.6675	100	WGS84	0.0001	CQ 039 511 (55G 303900 5451100)	AGD66	UTM	1:25K Tasmanian government map	Mesibov, Robert		10	10	1993-05-13	1993	05	13	Mesibov, Robert	millipede survey, Arthur-Pieman project, National Estate Grants Program - Tasmanian Conservation Trust		hand-sampling
REM-event-1298	Australia	AU	Tasmania	Gardiner Point	-41.0589	144.6653	100	WGS84	0.0001	CQ 037 519 (55G 303700 5451900)	AGD66	UTM	1:25K Tasmanian government map	Mesibov, Robert		20	20	1993-05-13	1993	05	13	Mesibov, Robert	millipede survey, Arthur-Pieman project, National Estate Grants Program - Tasmanian Conservation Trust		hand-sampling
REM-event-1299	Australia	AU	Tasmania	S of Gardiner Point	-41.0633	144.6628	250	WGS84	0.0001	CQ 035 514 (55G 303500 5451400)	AGD66	UTM	1:25K Tasmanian government map	Mesibov, Robert		10	10	1993-05-13	1993	05	13	Mesibov, Robert	millipede survey, Arthur-Pieman project, National Estate Grants Program - Tasmanian Conservation Trust		hand-sampling
REM-event-1300	Australia	AU	Tasmania	Foam Creek	-41.6417	144.9061	100	WGS84	0.0001	CP 255 877 (55G 325500 5387700)	AGD66	UTM	1:25K Tasmanian government map	Mesibov, Robert		0	10	1993-06-01	1993	06	01	Mesibov, Robert	millipede survey, Arthur-Pieman project, National Estate Grants Program - Tasmanian Conservation Trust		hand-sampling
REM-event-1301	Australia	AU	Tasmania	N of Pieman Head	-41.6572	144.9128	100	WGS84	0.0001	CP 261 860 (55G 326100 5386000)	AGD66	UTM	1:25K Tasmanian government map	Mesibov, Robert		10	10	1993-06-01	1993	06	01	Mesibov, Robert	millipede survey, Arthur-Pieman project, National Estate Grants Program - Tasmanian Conservation Trust		hand-sampling
REM-event-1302	Australia	AU	Tasmania	N of Rupert Point	-41.6308	144.9053	100	WGS84	0.0001	CP 254 889 (55G 325400 5388900)	AGD66	UTM	1:25K Tasmanian government map	Mesibov, Robert		0	10	1993-06-01	1993	06	01	Mesibov, Robert	millipede survey, Arthur-Pieman project, National Estate Grants Program - Tasmanian Conservation Trust		hand-sampling
REM-event-1303	Australia	AU	Tasmania	Pieman Head	-41.6653	144.9197	100	WGS84	0.0001	CP 267 851 (55G 326700 5385100)	AGD66	UTM	1:25K Tasmanian government map	Mesibov, Robert		0	10	1993-06-01	1993	06	01	Mesibov, Robert	millipede survey, Arthur-Pieman project, National Estate Grants Program - Tasmanian Conservation Trust		hand-sampling
REM-event-1304	Australia	AU	Tasmania	S of Foam Creek	-41.6472	144.9058	100	WGS84	0.0001	CP 255 871 (55G 325500 5387100)	AGD66	UTM	1:25K Tasmanian government map	Mesibov, Robert		10	10	1993-06-01	1993	06	01	Mesibov, Robert	millipede survey, Arthur-Pieman project, National Estate Grants Program - Tasmanian Conservation Trust		hand-sampling
REM-event-1305	Australia	AU	Tasmania	Boobyalla River	-41.1008	147.7303	100	WGS84	0.0001	EQ 612 496 (55G 561200 5449600)	AGD66	UTM	1:25K Tasmanian government map	Mesibov, Robert		190	190	1993-06-07	1993	06	07	Mesibov, Robert	millipede survey, Plomley Foundation project		hand-sampling
REM-event-1306	Australia	AU	Tasmania	Connors Road	-41.0911	147.7181	100	WGS84	0.0001	EQ 602 507 (55G 560200 5450700)	AGD66	UTM	1:25K Tasmanian government map	Mesibov, Robert		240	240	1993-06-07	1993	06	07	Mesibov, Robert	millipede survey, Plomley Foundation project		hand-sampling
REM-event-1307	Australia	AU	Tasmania	Davis Hill	-41.1050	147.6669	100	WGS84	0.0001	EQ 559 492 (55G 555900 5449200)	AGD66	UTM	1:25K Tasmanian government map	Mesibov, Robert		140	140	1993-06-07	1993	06	07	Mesibov, Robert	millipede survey, Plomley Foundation project		hand-sampling
REM-event-1308	Australia	AU	Tasmania	Kamona Ridge	-41.1058	147.6850	100	WGS84	0.0001	EQ 574 491 (55G 557400 5449100)	AGD66	UTM	1:25K Tasmanian government map	Mesibov, Robert		180	180	1993-06-07	1993	06	07	Mesibov, Robert	millipede survey, Plomley Foundation project		hand-sampling
REM-event-1309	Australia	AU	Tasmania	Morris Ridge	-41.1067	147.6981	100	WGS84	0.0001	EQ 585 490 (55G 558500 5449000)	AGD66	UTM	1:25K Tasmanian government map	Mesibov, Robert		200	200	1993-06-07	1993	06	07	Mesibov, Robert	millipede survey, Plomley Foundation project		hand-sampling
REM-event-1310	Australia	AU	Tasmania	Native Point	-41.3022	146.9847	100	WGS84	0.0001	DQ 986 275 (55G 498600 5427500)	AGD66	UTM	1:25K Tasmanian government map	Mesibov, Robert		20	20	1993-07-29	1993	07	29	Mesibov, Robert	millipede survey, Plomley Foundation project		hand-sampling
REM-event-1311	Australia	AU	Tasmania	Windermere	-41.2942	147.0311	100	WGS84	0.0001	EQ 025 284 (55G 502500 5428400)	AGD66	UTM	1:25K Tasmanian government map	Mesibov, Robert		40	40	1993-07-29	1993	07	29	Mesibov, Robert	millipede survey, Plomley Foundation project		hand-sampling
REM-event-1312	Australia	AU	Tasmania	Bonneys Creek	-41.2686	146.4425	100	WGS84	0.0001	DQ 532 311 (55G 453200 5431100)	AGD66	UTM	1:25K Tasmanian government map	Mesibov, Robert		50	50	1993-08-04	1993	08	04	Mesibov, Robert	millipede survey, Plomley Foundation project		hand-sampling
REM-event-1313	Australia	AU	Tasmania	Bonneys Tier	-41.2692	146.3733	100	WGS84	0.0001	DQ 474 310 (55G 447400 5431000)	AGD66	UTM	1:25K Tasmanian government map	Mesibov, Robert		120	120	1993-08-04	1993	08	04	Mesibov, Robert	millipede survey, Plomley Foundation project		hand-sampling
REM-event-1314	Australia	AU	Tasmania	Railton	-41.3333	146.4469	100	WGS84	0.0001	DQ 536 239 (55G 453600 5423900)	AGD66	UTM	1:25K Tasmanian government map	Mesibov, Robert		60	60	1993-08-04	1993	08	04	Mesibov, Robert	millipede survey, Plomley Foundation project		hand-sampling
REM-event-1315	Australia	AU	Tasmania	Staggs Hill	-41.2189	146.4369	100	WGS84	0.0001	DQ 527 366 (55G 452700 5436600)	AGD66	UTM	1:25K Tasmanian government map	Mesibov, Robert		70	70	1993-08-04	1993	08	04	Mesibov, Robert	millipede survey, Plomley Foundation project		hand-sampling
REM-event-1316	Australia	AU	Tasmania	Western Creek	-41.6806	146.4944	100	WGS84	0.0001	DP 578 854 (55G 457800 5385400)	AGD66	UTM	1:25K Tasmanian government map	Mesibov, Robert		880	880	1993-08-08	1993	08	08	Mesibov, Robert	millipede survey, Plomley Foundation project		hand-sampling
REM-event-1317	Australia	AU	Tasmania	Western Creek	-41.6858	146.4978	100	WGS84	0.0001	DP 581 848 (55G 458100 5384800)	AGD66	UTM	1:25K Tasmanian government map	Mesibov, Robert		1150	1150	1993-08-08	1993	08	08	Mesibov, Robert	millipede survey, Plomley Foundation project		hand-sampling
REM-event-1318	Australia	AU	Tasmania	Lulworth	-40.9950	147.0608	100	WGS84	0.0001	EQ 050 616 (55G 505000 5461600)	AGD66	UTM	1:25K Tasmanian government map	Mesibov, Robert		0	10	1993-08-14	1993	08	14	Mesibov, Robert	millipede survey, Plomley Foundation project		hand-sampling
REM-event-1319	Australia	AU	Tasmania	Wombat Hill	-41.4811	145.4478	100	WGS84	0.0001	CQ 703 065 (55G 370300 5406500)	AGD66	UTM	1:25K Tasmanian government map	Mesibov, Robert		670	670	1993-09-05	1993	09	05	Mesibov, Robert | Moule, Catriona (Trina Moule)	land snail sampling, Australian Biological Resources Study project for Brian Smith		hand-sampling
REM-event-1320	Australia	AU	Tasmania	Fingerpost area	-41.4389	145.6008	100	WGS84	0.0001	CQ 830 114 (55G 383000 5411400)	AGD66	UTM	1:25K Tasmanian government map	Mesibov, Robert		620	620	1993-09-12	1993	09	12	Mesibov, Robert	Burnie Field Naturalist Club excursion		hand-sampling
REM-event-1321	Australia	AU	Tasmania	Wombat Hill	-41.4783	145.4503	100	WGS84	0.0001	CQ 705 068 (55G 370500 5406800)	AGD66	UTM	1:25K Tasmanian government map	Mesibov, Robert		670	670	1993-09-12	1993	09	12	Mesibov, Robert	Burnie Field Naturalist Club excursion		hand-sampling
[truncated: 2,508 more rows]
